# Supplementary material for: Post-translational modification as a response to cellular stress induced by hemoglobin oxidation in sickle cell disease
Source: Sci Rep. 2020 Aug 26;10:14218. doi: 10.1038/s41598-020-71096-6 (PMC7450072; doi:10.1038/s41598-020-71096-6)
Supplement: Supplementary file 1 — Supplementary Tables. [file 41598_2020_71096_MOESM1_ESM.xlsx]

## Sheet: Table1 SS vs AA RBC lys
Protein	# Peptides Quantified	SS/AA Log2	P value log10	Accession	Gene	Subcellular Location	Function
ubiquitinylation residue(K)@1782 Spectrin alpha chain, erythrocytic 1	1	5.53232	0.366734	P02549	SPTA1	Cytoplasm	Spectrin is the major constituent of the cytoskeletal network underlying the erythrocyte plasma membrane. It associates with band 4.1 and actin to form the cytoskeletal superstructure of the erythrocyte plasma membrane.
Proline-rich protein 36	1	4.5373	0.601366	Q9H6K5	PRR36
Keratin, type I cytoskeletal 14	2	4.08661	0.647432	P02533	KRT14	Cytoplasm	The nonhelical tail domain is involved in promoting KRT5-KRT14 filaments to self-organize into large bundles and enhances the mechanical properties involved in resilience of keratin intermediate filaments in vitro.
Keratin, type I cytoskeletal 16	1	3.82273	0.475085	P08779	KRT16		Epidermis-specific type I keratin that plays a key role in skin. Acts as a regulator of innate immunity in response to skin barrier breach: required for some inflammatory checkpoint for the skin barrier maintenance.
Talin-1	3	3.76022	1.46471	Q9Y490	TLN1	Cell projection	Probably involved in connections of major cytoskeletal structures to the plasma membrane. High molecular weight cytoskeletal protein concentrated at regions of cell-substratum contact and, in lymphocytes, at cell-cell contacts (By similarity).
Phosphorylation(S)@1666 Ankyrin-1	1	3.42895	0.57659	P16157	ANK1	Cytoplasm	Attaches integral membrane proteins to cytoskeletal elements; binds to the erythrocyte membrane protein band 4.2, to Na-K ATPase, to the lymphocyte membrane protein GP85, and to the cytoskeletal proteins fodrin, tubulin, vimentin and desmin. Erythrocyte ankyrins also link spectrin (beta chain) to the cytoplasmic domain of the erythrocytes anion exchange protein; they retain most or all of these b…
ubiquitinylation residue(K)@96 Hemoglobin subunit gamma-1	1	3.41819	1.09637	P69891	HBG1		Gamma chains make up the fetal hemoglobin F, in combination with alpha chains.
S-nitrosylation(C)@511 T-complex protein 1 subunit eta	2	3.33771	0.363512	Q99832	CCT7	Cytoplasm	Molecular chaperone; assists the folding of proteins upon ATP hydrolysis. Known to play a role, in vitro, in the folding of actin and tubulin (By similarity).
ubiquitinylation residue(K)@359 Keratin, type II cytoskeletal 6B	1	3.33199	0.682773	P04259	KRT6B
Caspase-14	1	3.28983	0.771087	P31944	CASP14	Cytoplasm	Non-apoptotic caspase involved in epidermal differentiation. Is the predominant caspase in epidermal stratum corneum (PubMed:15556625). Seems to play a role in keratinocyte differentiation and is required for cornification. Regulates maturation of the epidermis by proteolytically processing filaggrin (By similarity). In vitro has a preference for the substrate [WY]-X-X-D motif and is active on th…
Hemoglobin subunit gamma-1	8	3.27352	1.79588	P69891	HBG1		Gamma chains make up the fetal hemoglobin F, in combination with alpha chains.
Phosphorylation(T)@266 Keratin, type I cytoskeletal 16	1	3.14078	0.647625	P08779	KRT16		Epidermis-specific type I keratin that plays a key role in skin. Acts as a regulator of innate immunity in response to skin barrier breach: required for some inflammatory checkpoint for the skin barrier maintenance.
S-nitrosylation(C)@94 Hemoglobin subunit gamma-1	1	3.03738	1.46344	P69891	HBG1		Gamma chains make up the fetal hemoglobin F, in combination with alpha chains.
Phosphorylation(N-term Y)@375 Keratin, type II cytoskeletal 2 epidermal	1	2.98003	0.94577	P35908	KRT2		Probably contributes to terminal cornification. Associated with keratinocyte activation, proliferation and keratinization.
S-nitrosylation(C)@497 Keratin, type II cytoskeletal 1	1	2.97636	0.554707	P04264	KRT1	Cell membrane	May regulate the activity of kinases such as PKC and SRC via binding to integrin beta-1 (ITB1) and the receptor of activated protein C kinase 1 (RACK1). In complex with C1QBP is a high affinity receptor for kininogen-1/HMWK.
S-nitrosylation(C)@94 Hemoglobin subunit epsilon	1	2.94486	3.52288	P02100	HBE1		The epsilon chain is a beta-type chain of early mammalian embryonic hemoglobin.
Threonine--tRNA ligase, cytoplasmic	2	2.94486	0.734004	P26639	TARS	Cytoplasm
Elongation factor 2	2	2.91648	1.19928	P13639	EEF2	Cytoplasm	Catalyzes the GTP-dependent ribosomal translocation step during translation elongation. During this step, the ribosome changes from the pre-translocational (PRE) to the post-translocational (POST) state as the newly formed A-site-bound peptidyl-tRNA and P-site-bound deacylated tRNA move to the P and E sites, respectively. Catalyzes the coordinated movement of the two tRNA molecules, the mRNA and …
ubiquitinylation residue(K)@9 Hemoglobin subunit beta	1	2.84398	0.643592	P68871	HBB		Involved in oxygen transport from the lung to the various peripheral tissues.
Hornerin	1	2.83592	0.656986	Q86YZ3	HRNR	Cytoplasmic granule	Component of the epidermal cornified cell envelopes.
Keratin, type II cytoskeletal 1b	2	2.78869	0.714668	Q7Z794	KRT77
Keratin, type II cytoskeletal 5	2	2.75275	0.844968	P13647	KRT5
Filamin-A	16	2.74631	1.0511	P21333	FLNA	Cytoplasm	Promotes orthogonal branching of actin filaments and links actin filaments to membrane glycoproteins. Anchors various transmembrane proteins to the actin cytoskeleton and serves as a scaffold for a wide range of cytoplasmic signaling proteins. Interaction with FLNA may allow neuroblast migration from the ventricular zone into the cortical plate. Tethers cell surface-localized furin, modulates its…
Striatin-4	1	2.70266	0.659754	Q9NRL3	STRN4	Cytoplasm	Binds calmodulin in a calcium dependent manner. May function as scaffolding or signaling protein.
Hemoglobin subunit mu	1	2.63923	2.16115	Q6B0K9	HBM
Eukaryotic translation initiation factor 2 subunit 3	1	2.52857	1.22403	P41091	EIF2S3		As a subunit of eukaryotic initiation factor 2 (eIF2), involved in the early steps of protein synthesis. In the presence of GTP, eIF2 forms a ternary complex with initiator tRNA Met-tRNAi and then recruits the 40S ribosomal complex, a step that determines the rate of protein translation. This step is followed by mRNA binding to form the 43S pre-initiation complex. Junction of the 60S ribosomal su…
Filamin-B	2	2.52356	1.13906	O75369	FLNB	Cytoplasm	Connects cell membrane constituents to the actin cytoskeleton. May promote orthogonal branching of actin filaments and links actin filaments to membrane glycoproteins. Anchors various transmembrane proteins to the actin cytoskeleton. Interaction with FLNA may allow neuroblast migration from the ventricular zone into the cortical plate. Various interactions and localizations of isoforms affect myo…
Multifunctional protein ADE2	1	2.51349	0.551139	P22234	PAICS
Keratin, type I cytoskeletal 10	11	2.50335	0.912219	P13645	KRT10
Keratin, type II cytoskeletal 6B	1	2.50335	0.853872	P04259	KRT6B
Ribonucleoside-diphosphate reductase large subunit	4	2.42492	0.334888	P23921	RRM1	Cytoplasm	Provides the precursors necessary for DNA synthesis. Catalyzes the biosynthesis of deoxyribonucleotides from the corresponding ribonucleotides.
Phosphorylation(N-term S)@16 Keratin, type I cytoskeletal 10	1	2.41143	0.58838	P13645	KRT10
Keratin, type I cytoskeletal 9	8	2.40599	0.58838	P35527	KRT9		May serve an important special function either in the mature palmar and plantar skin tissue or in the morphogenetic program of the formation of these tissues. Plays a role in keratin filament assembly.
Keratin, type II cytoskeletal 6A	1	2.37573	0.821599	P02538	KRT6A		Epidermis-specific type I keratin involved in wound healing. Involved in the activation of follicular keratinocytes after wounding, while it does not play a major role in keratinocyte proliferation or migration. Participates in the regulation of epithelial migration by inhibiting the activity of SRC during wound repair.
Keratin, type II cytoskeletal 8	2	2.36457	1.04528	P05787	KRT8	Cytoplasm	Together with KRT19, helps to link the contractile apparatus to dystrophin at the costameres of striated muscle.
Eosinophil peroxidase	2	2.36177	0.55083	P11678	EPX	Cytoplasmic granule	Mediates tyrosine nitration of secondary granule proteins in mature resting eosinophils. Shows significant inhibitory activity towards Mycobacterium tuberculosis H37Rv by inducing bacterial fragmentation and lysis.
Histone H4	1	2.31904	1.32331	P62805	HIST1H4A	Nucleus	Core component of nucleosome. Nucleosomes wrap and compact DNA into chromatin, limiting DNA accessibility to the cellular machineries which require DNA as a template. Histones thereby play a central role in transcription regulation, DNA repair, DNA replication and chromosomal stability. DNA accessibility is regulated via a complex set of post-translational modifications of histones, also called h…
ubiquitinylation residue(K)@154 Aspartate aminotransferase, cytoplasmic	1	2.31325	0.601539	P17174	GOT1	Cytoplasm	Biosynthesis of L-glutamate from L-aspartate or L-cysteine. Important regulator of levels of glutamate, the major excitatory neurotransmitter of the vertebrate central nervous system. Acts as a scavenger of glutamate in brain neuroprotection. The aspartate aminotransferase activity is involved in hepatic glucose synthesis during development and in adipocyte glyceroneogenesis. Using L-cysteine as …
Keratin, type II cytoskeletal 2 epidermal	8	2.27202	0.969805	P35908	KRT2		Probably contributes to terminal cornification. Associated with keratinocyte activation, proliferation and keratinization.
Keratin, type II cytoskeletal 73	2	2.25701	0.639407	Q86Y46	KRT73		Has a role in hair formation. Specific component of keratin intermediate filaments in the inner root sheath (IRS) of the hair follicle (Probable).
Phosphorylation(N-term S)@14 Keratin, type I cytoskeletal 9	1	2.22342	0.593119	P35527	KRT9		May serve an important special function either in the mature palmar and plantar skin tissue or in the morphogenetic program of the formation of these tissues. Plays a role in keratin filament assembly.
Phosphorylation(S)@1671 Ankyrin-1	1	2.21101	0.631155	P16157	ANK1	Cytoplasm	Attaches integral membrane proteins to cytoskeletal elements; binds to the erythrocyte membrane protein band 4.2, to Na-K ATPase, to the lymphocyte membrane protein GP85, and to the cytoskeletal proteins fodrin, tubulin, vimentin and desmin. Erythrocyte ankyrins also link spectrin (beta chain) to the cytoplasmic domain of the erythrocytes anion exchange protein; they retain most or all of these b…
Junction plakoglobin	1	2.18587	0.452595	P14923	JUP	Cell junction	Common junctional plaque protein. The membrane-associated plaques are architectural elements in an important strategic position to influence the arrangement and function of both the cytoskeleton and the cells within the tissue. The presence of plakoglobin in both the desmosomes and in the intermediate junctions suggests that it plays a central role in the structure and function of submembranous p…
Transportin-3	1	2.12433	0.351933	Q9Y5L0	TNPO3	Cytoplasm	Seems to function in nuclear protein import as nuclear transport receptor. In vitro, mediates the nuclear import of splicing factor SR proteins RBM4, SFRS1 and SFRS2, by recognizing phosphorylated RS domains.
Phosphorylation(N-term T)@390 Phosphorylation(T)@395 Tubulin--tyrosine ligase-like protein 12	1	2.11103	0.471212	Q14166	TTLL12
Histone H2B type 1-K	1	2.10769	1.05601	O60814	HIST1H2BK	Nucleus	Core component of nucleosome. Nucleosomes wrap and compact DNA into chromatin, limiting DNA accessibility to the cellular machineries which require DNA as a template. Histones thereby play a central role in transcription regulation, DNA repair, DNA replication and chromosomal stability. DNA accessibility is regulated via a complex set of post-translational modifications of histones, also called h…
Phosphorylation(S)@14 Phosphorylation(S)@17 Hemoglobin subunit epsilon	2	2.09424	0.588886	P02100	HBE1		The epsilon chain is a beta-type chain of early mammalian embryonic hemoglobin.
Filaggrin-2	1	2.08746	0.916497	Q5D862	FLG2	Cytoplasm
Keratin, type II cytoskeletal 1	21	2.07382	0.712422	P04264	KRT1	Cell membrane	May regulate the activity of kinases such as PKC and SRC via binding to integrin beta-1 (ITB1) and the receptor of activated protein C kinase 1 (RACK1). In complex with C1QBP is a high affinity receptor for kininogen-1/HMWK.
Elongation factor 1-alpha 1	1	2.06005	1.47625	P68104	EEF1A1	Cytoplasm	This protein promotes the GTP-dependent binding of aminoacyl-tRNA to the A-site of ribosomes during protein biosynthesis. With PARP1 and TXK, forms a complex that acts as a T helper 1 (Th1) cell-specific transcription factor and binds the promoter of IFN-gamma to directly regulate its transcription, and is thus involved importantly in Th1 cytokine production.
Alpha-actinin-1	3	2.03914	0.888401	P12814	ACTN1	Cytoplasm	F-actin cross-linking protein which is thought to anchor actin to a variety of intracellular structures. This is a bundling protein.
Phosphorylation(S)@507 T-complex protein 1 subunit eta	1	2.0321	0.297225	Q99832	CCT7	Cytoplasm	Molecular chaperone; assists the folding of proteins upon ATP hydrolysis. Known to play a role, in vitro, in the folding of actin and tubulin (By similarity).
(E3-independent) E2 ubiquitin-conjugating enzyme	1	2.02148	0.955852	Q9C0C9	UBE2O	Cytoplasm	E2/E3 hybrid ubiquitin-protein ligase that displays both E2 and E3 ligase activities and mediates monoubiquitination of target proteins (PubMed:23455153, PubMed:24703950). Negatively regulates TRAF6-mediated NF-kappa-B activation independently of its E2 activity (PubMed:23381138). Acts as a positive regulator of BMP7 signaling by mediating monoubiquitination of SMAD6, thereby regulating adipogene…
Porphobilinogen deaminase	2	2.02148	0.771856	P08397	HMBS	Cytoplasm	Tetrapolymerization of the monopyrrole PBG into the hydroxymethylbilane pre-uroporphyrinogen in several discrete steps.
S-nitrosylation(C)@4146 E3 ubiquitin-protein ligase UBR4	1	2.02148	0.622512	Q5T4S7	UBR4	Membrane	E3 ubiquitin-protein ligase which is a component of the N-end rule pathway. Recognizes and binds to proteins bearing specific N-terminal residues that are destabilizing according to the N-end rule, leading to their ubiquitination and subsequent degradation. Together with clathrin, forms meshwork structures involved in membrane morphogenesis and cytoskeletal organization. Regulates integrin-mediat…
Phosphorylation(N-term Y)@405 Keratin, type I cytoskeletal 9	1	1.99639	0.411056	P35527	KRT9		May serve an important special function either in the mature palmar and plantar skin tissue or in the morphogenetic program of the formation of these tissues. Plays a role in keratin filament assembly.
EH domain-binding protein 1-like protein 1	1	1.97085	0.18039	Q8N3D4	EHBP1L1
WD repeat-containing protein 1	2	1.926	0.534617	O75083	WDR1	Cytoplasm	Induces disassembly of actin filaments in conjunction with ADF/cofilin family proteins (PubMed:15629458). Enhances cofilin-mediated actin severing (By similarity). Involved in cytokinesis. Involved in chemotactic cell migration by restricting lamellipodial membrane protrusions (PubMed:18494608). Involved in myocardium sarcomere organization. Required for cardiomyocyte growth and maintenance (By s…
T-complex protein 1 subunit zeta	1	1.9222	0.984221	P40227	CCT6A	Cytoplasm	Molecular chaperone; assists the folding of proteins upon ATP hydrolysis. Known to play a role, in vitro, in the folding of actin and tubulin.
Exportin-7	5	1.91456	0.88773	Q9UIA9	XPO7	Cytoplasm	Mediates the nuclear export of proteins (cargos) with broad substrate specificity. In the nucleus binds cooperatively to its cargo and to the GTPase Ran in its active GTP-bound form. Docking of this trimeric complex to the nuclear pore complex (NPC) is mediated through binding to nucleoporins. Upon transit of a nuclear export complex into the cytoplasm, disassembling of the complex and hydrolysis…
ubiquitinylation residue(K)@18 Hemoglobin subunit beta	1	1.91073	1.91364	P68871	HBB		Involved in oxygen transport from the lung to the various peripheral tissues.
Myosin-9	7	1.84398	1.20204	P35579	MYH9	Cytoplasm	Cellular myosin that appears to play a role in cytokinesis, cell shape, and specialized functions such as secretion and capping. During cell spreading, plays an important role in cytoskeleton reorganization, focal contacts formation (in the margins but not the central part of spreading cells), and lamellipodial retraction; this function is mechanically antagonized by MYH10.
Phosphorylation(S)@597 (E3-independent) E2 ubiquitin-conjugating enzyme	1	1.83996	0.650528	Q9C0C9	UBE2O	Cytoplasm	E2/E3 hybrid ubiquitin-protein ligase that displays both E2 and E3 ligase activities and mediates monoubiquitination of target proteins (PubMed:23455153, PubMed:24703950). Negatively regulates TRAF6-mediated NF-kappa-B activation independently of its E2 activity (PubMed:23381138). Acts as a positive regulator of BMP7 signaling by mediating monoubiquitination of SMAD6, thereby regulating adipogene…
C-1-tetrahydrofolate synthase, cytoplasmic	5	1.7137	0.639407	P11586	MTHFD1	Cytoplasm
Phosphorylation(T)@42 Phosphorylation(Y)@43 Hemoglobin subunit alpha	1	1.66448	0.34785	P69905	HBA1		Involved in oxygen transport from the lung to the various peripheral tissues.
Myeloperoxidase	4	1.62293	0.987163	P05164	MPO	Lysosome	Part of the host defense system of polymorphonuclear leukocytes. It is responsible for microbicidal activity against a wide range of organisms. In the stimulated PMN, MPO catalyzes the production of hypohalous acids, primarily hypochlorous acid in physiologic situations, and other toxic intermediates that greatly enhance PMN microbicidal activity.
Proliferation-associated protein 2G4	3	1.58496	0.545155	Q9UQ80	PA2G4	Cytoplasm	May play a role in a ERBB3-regulated signal transduction pathway. Seems be involved in growth regulation. Acts a corepressor of the androgen receptor (AR) and is regulated by the ERBB3 ligand neuregulin-1/heregulin (HRG). Inhibits transcription of some E2F1-regulated promoters, probably by recruiting histone acetylase (HAT) activity. Binds RNA. Associates with 28S, 18S and 5.8S mature rRNAs, seve…
Myosin-10	17	1.57531	0.50724	P35580	MYH10	Cell projection	Cellular myosin that appears to play a role in cytokinesis, cell shape, and specialized functions such as secretion and capping. Involved with LARP6 in the stabilization of type I collagen mRNAs for CO1A1 and CO1A2. During cell spreading, plays an important role in cytoskeleton reorganization, focal contacts formation (in the central part but not the margins of spreading cells), and lamellipodial…
Ubiquitin carboxyl-terminal hydrolase 7	2	1.5656	0.88941	Q93009	USP7	Nucleus	Hydrolase that deubiquitinates target proteins such as FOXO4, p53/TP53, MDM2, ERCC6, DNMT1, UHRF1, PTEN and DAXX (PubMed:11923872, PubMed:15053880, PubMed:16964248, PubMed:18716620, PubMed:25283148). Together with DAXX, prevents MDM2 self-ubiquitination and enhances the E3 ligase activity of MDM2 towards p53/TP53, thereby promoting p53/TP53 ubiquitination and proteasomal degradation. Deubiquitina…
Phosphorylation(S)@121 Phosphorylation(T)@124 Ammonium transporter Rh type A	1	1.54102	0.231288	Q02094	RHAG	Membrane	Associated with rhesus blood group antigen expression (PubMed:19744193). May be part of an oligomeric complex which is likely to have a transport or channel function in the erythrocyte membrane (PubMed:11062476, PubMed:11861637). Involved in ammonia transport across the erythrocyte membrane (PubMed:21849667, PubMed:22012326). Seems to act in monovalent cation transport (PubMed:18931342, PubMed:21…
Putative trypsin-6	1	1.48543	0.977159	Q8NHM4	PRSS3P2	Secreted	May regulate cell migration.
Tubulin beta-4B chain	1	1.47508	1.27003	P68371	TUBB4B	Cytoplasm	Tubulin is the major constituent of microtubules. It binds two moles of GTP, one at an exchangeable site on the beta chain and one at a non-exchangeable site on the alpha chain.
Keratin, type II cytoskeletal 78	1	1.47508	0.226067	Q8N1N4	KRT78
ubiquitinylation residue(N-term K)@67 Peroxiredoxin-2	1	1.45418	0.234257	P32119	PRDX2	Cytoplasm	Involved in redox regulation of the cell. Reduces peroxides with reducing equivalents provided through the thioredoxin system. It is not able to receive electrons from glutaredoxin. May play an important role in eliminating peroxides generated during metabolism. Might participate in the signaling cascades of growth factors and tumor necrosis factor-alpha by regulating the intracellular concentrat…
DNA damage-binding protein 1	1	1.43296	1.48149	Q16531	DDB1	Cytoplasm	Required for DNA repair. Binds to DDB2 to form the UV-damaged DNA-binding protein complex (the UV-DDB complex). The UV-DDB complex may recognize UV-induced DNA damage and recruit proteins of the nucleotide excision repair pathway (the NER pathway) to initiate DNA repair. The UV-DDB complex preferentially binds to cyclobutane pyrimidine dimers (CPD), 6-4 photoproducts (6-4 PP), apurinic sites and …
Tubulin--tyrosine ligase-like protein 12	2	1.41684	0.504594	Q14166	TTLL12
Clathrin heavy chain 2	2	1.41684	0.4011	P53675	CLTCL1	Cytoplasmic vesicle membrane	Clathrin is the major protein of the polyhedral coat of coated pits and vesicles. Two different adapter protein complexes link the clathrin lattice either to the plasma membrane or to the trans-Golgi network (By similarity).
Tubulin alpha-1C chain	2	1.41143	0.861382	Q9BQE3	TUBA1C	Cytoplasm	Tubulin is the major constituent of microtubules. It binds two moles of GTP, one at an exchangeable site on the beta chain and one at a non-exchangeable site on the alpha chain.
Phosphorylation(S)@151 Carbonic anhydrase 2	1	1.41143	0.209926	P00918	CA2	Cytoplasm	Essential for bone resorption and osteoclast differentiation (By similarity). Reversible hydration of carbon dioxide. Can hydrate cyanamide to urea. Involved in the regulation of fluid secretion into the anterior chamber of the eye. Contributes to intracellular pH regulation in the duodenal upper villous epithelium during proton-coupled peptide absorption. Stimulates the chloride-bicarbonate exch…
Uroporphyrinogen decarboxylase	1	1.40054	0.225483	P06132	UROD	Cytoplasm	Catalyzes the decarboxylation of four acetate groups of uroporphyrinogen-III to yield coproporphyrinogen-III.
Phosphorylation(N-term T)@1082 Phosphorylation(T)@1086 DNA damage-binding protein 1	1	1.35614	0.41805	Q16531	DDB1	Cytoplasm	Required for DNA repair. Binds to DDB2 to form the UV-damaged DNA-binding protein complex (the UV-DDB complex). The UV-DDB complex may recognize UV-induced DNA damage and recruit proteins of the nucleotide excision repair pathway (the NER pathway) to initiate DNA repair. The UV-DDB complex preferentially binds to cyclobutane pyrimidine dimers (CPD), 6-4 photoproducts (6-4 PP), apurinic sites and …
26S proteasome non-ATPase regulatory subunit 2	2	1.34483	0.742082	Q13200	PSMD2		Acts as a regulatory subunit of the 26 proteasome which is involved in the ATP-dependent degradation of ubiquitinated proteins.
ubiquitinylation residue(K)@245 Methanethiol oxidase	1	1.33342	0.691649	Q13228	SELENBP1	Nucleus	Selenium-binding protein which may be involved in the sensing of reactive xenobiotics in the cytoplasm. May be involved in intra-Golgi protein transport (By similarity).
Phosphorylation(S)@5125 Neuroblast differentiation-associated protein AHNAK	1	1.32193	0.248798	Q09666	AHNAK	Nucleus	May be required for neuronal cell differentiation.
Heat shock 70 kDa protein 6	1	1.30451	0.108407	P17066	HSPA6		In cooperation with other chaperones, Hsp70s stabilize preexistent proteins against aggregation and mediate the folding of newly translated polypeptides in the cytosol as well as within organelles. These chaperones participate in all these processes through their ability to recognize nonnative conformations of other proteins. They bind extended peptide segments with a net hydrophobic character ex…
Keratin, type I cytoskeletal 17	3	1.28096	0.427593	Q04695	KRT17	Cytoplasm	Type I keratin involved in the formation and maintenance of various skin appendages, specifically in determining shape and orientation of hair (By similarity). Required for the correct growth of hair follicles, in particular for the persistence of the anagen (growth) state (By similarity). Modulates the function of TNF-alpha in the specific context of hair cycling. Regulates protein synthesis and…
GMP reductase 1	3	1.27501	0.206349	P36959	GMPR		Catalyzes the irreversible NADPH-dependent deamination of GMP to IMP. It functions in the conversion of nucleobase, nucleoside and nucleotide derivatives of G to A nucleotides, and in maintaining the intracellular balance of A and G nucleotides.
26S proteasome non-ATPase regulatory subunit 3	1	1.26903	0.778325	O43242	PSMD3		Acts as a regulatory subunit of the 26 proteasome which is involved in the ATP-dependent degradation of ubiquitinated proteins.
Histone-arginine methyltransferase CARM1	2	1.25701	0.244201	Q86X55	CARM1	Nucleus	Methylates (mono- and asymmetric dimethylation) the guanidino nitrogens of arginyl residues in several proteins involved in DNA packaging, transcription regulation, pre-mRNA splicing, and mRNA stability. Recruited to promoters upon gene activation together with histone acetyltransferases from EP300/P300 and p160 families, methylates histone H3 at 'Arg-17' (H3R17me), forming mainly asymmetric dime…
Serine/threonine-protein kinase WNK1	2	1.25096	0.334982	Q9H4A3	WNK1	Cytoplasm	Serine/threonine kinase which plays an important role in the regulation of electrolyte homeostasis, cell signaling, survival, and proliferation. Acts as an activator and inhibitor of sodium-coupled chloride cotransporters and potassium-coupled chloride cotransporters respectively. Activates SCNN1A, SCNN1B, SCNN1D and SGK1. Controls sodium and chloride ion transport by inhibiting the activity of W…
Phosphorylation(T)@2098 Phosphorylation(S)@2105 Spectrin beta chain, erythrocytic	1	1.24489	0.448428	P11277	SPTB	Cytoplasm	Spectrin is the major constituent of the cytoskeletal network underlying the erythrocyte plasma membrane. It associates with band 4.1 and actin to form the cytoskeletal superstructure of the erythrocyte plasma membrane.
Importin-5	3	1.23266	1.01547	O00410	IPO5	Cytoplasm	Functions in nuclear protein import as nuclear transport receptor. Serves as receptor for nuclear localization signals (NLS) in cargo substrates. Is thought to mediate docking of the importin/substrate complex to the nuclear pore complex (NPC) through binding to nucleoporin and the complex is subsequently translocated through the pore by an energy requiring, Ran-dependent mechanism. At the nucleo…
Phosphorylation(N-term S)@10 Hemoglobin subunit beta	1	1.21412	1.42136	P68871	HBB		Involved in oxygen transport from the lung to the various peripheral tissues.
Trypsin-2	1	1.21412	0.578232	P07478	PRSS2	Secreted	In the ileum, may be involved in defensin processing, including DEFA5.
Fatty acid synthase	1	1.20163	1.41341	P49327	FASN	Cytoplasm	Fatty acid synthetase catalyzes the formation of long-chain fatty acids from acetyl-CoA, malonyl-CoA and NADPH. This multifunctional protein has 7 catalytic activities and an acyl carrier protein.
ubiquitinylation residue(K)@96 Hemoglobin subunit delta	1	1.20163	0.363713	P02042	HBD		Involved in oxygen transport from the lung to the various peripheral tissues.
Phosphorylation(T)@1005 Phosphorylation(T)@1006 Myosin-9	1	1.19535	1.22768	P35579	MYH9	Cytoplasm	Cellular myosin that appears to play a role in cytokinesis, cell shape, and specialized functions such as secretion and capping. During cell spreading, plays an important role in cytoskeleton reorganization, focal contacts formation (in the margins but not the central part of spreading cells), and lamellipodial retraction; this function is mechanically antagonized by MYH10.
Ubiquitin-60S ribosomal protein L40	3	1.19535	0.903785	P62987	UBA52	Cytoplasm	Ubiquitin: Exists either covalently attached to another protein, or free (unanchored). When covalently bound, it is conjugated to target proteins via an isopeptide bond either as a monomer (monoubiquitin), a polymer linked via different Lys residues of the ubiquitin (polyubiquitin chains) or a linear polymer linked via the initiator Met of the ubiquitin (linear polyubiquitin chains). Polyubiquiti…
Pyruvate kinase PKLR	3	1.19535	0.805763	P30613	PKLR		Plays a key role in glycolysis.
Heat shock protein HSP 90-beta	1	1.19535	0.579055	P08238	HSP90AB1	Cytoplasm	Molecular chaperone that promotes the maturation, structural maintenance and proper regulation of specific target proteins involved for instance in cell cycle control and signal transduction. Undergoes a functional cycle that is linked to its ATPase activity. This cycle probably induces conformational changes in the client proteins, thereby causing their activation. Interacts dynamically with var…
Fumarylacetoacetase	3	1.18903	0.181774	P16930	FAH
T-complex protein 1 subunit theta	1	1.18269	0.728623	P50990	CCT8	Cytoplasm	Molecular chaperone; assists the folding of proteins upon ATP hydrolysis. As part of the BBS/CCT complex may play a role in the assembly of BBSome, a complex involved in ciliogenesis regulating transports vesicles to the cilia. Known to play a role, in vitro, in the folding of actin and tubulin.
Phosphorylation(T)@68 Phosphorylation(S)@82 Hemoglobin subunit alpha	1	1.17632	0.464833	P69905	HBA1		Involved in oxygen transport from the lung to the various peripheral tissues.
GTP-binding protein 1	2	1.1635	0.318578	O00178	GTPBP1	Cytoplasm	Promotes degradation of target mRNA species. Plays a role in the regulation of circadian mRNA stability. Binds GTP and has GTPase activity (By similarity).
ubiquitinylation residue(C-term K)@91 Hemoglobin subunit alpha	1	1.1635	0.0577935	P69905	HBA1		Involved in oxygen transport from the lung to the various peripheral tissues.
Protein diaphanous homolog 1	4	1.15704	0.353204	O60610	DIAPH1	Cell membrane	Acts in a Rho-dependent manner to recruit PFY1 to the membrane. Required for the assembly of F-actin structures, such as actin cables and stress fibers. Nucleates actin filaments. Binds to the barbed end of the actin filament and slows down actin polymerization and depolymerization. Required for cytokinesis, and transcriptional activation of the serum response factor. DFR proteins couple Rho and …
ubiquitinylation residue(K)@793 C-1-tetrahydrofolate synthase, cytoplasmic	1	1.15056	0.898597	P11586	MTHFD1	Cytoplasm
Phosphorylation(S)@980 Enamelin	1	1.14405	0.827981	Q9NRM1	ENAM	Secreted	Involved in the mineralization and structural organization of enamel. Involved in the extension of enamel during the secretory stage of dental enamel formation.
Dynamin-2	1	1.14405	0.718967	P50570	DNM2	Cytoplasm	Microtubule-associated force-producing protein involved in producing microtubule bundles and able to bind and hydrolyze GTP. Plays a role in the regulation of neuron morphology, axon growth and formation of neuronal growth cones (By similarity). Plays an important role in vesicular trafficking processes, in particular endocytosis. Involved in cytokinesis (PubMed:12498685). Regulates maturation of…
Importin subunit beta-1	2	1.14405	0.419189	Q14974	KPNB1	Cytoplasm	Functions in nuclear protein import, either in association with an adapter protein, like an importin-alpha subunit, which binds to nuclear localization signals (NLS) in cargo substrates, or by acting as autonomous nuclear transport receptor. Acting autonomously, serves itself as NLS receptor. Docking of the importin/substrate complex to the nuclear pore complex (NPC) is mediated by KPNB1 through …
Protein Shroom3	1	1.14405	0.24177	Q8TF72	SHROOM3	Cell junction	Controls cell shape changes in the neuroepithelium during neural tube closure. Induces apical constriction in epithelial cells by promoting the apical accumulation of F-actin and myosin II, and probably by bundling stress fibers. Induces apicobasal cell elongation by redistributing gamma-tubulin and directing the assembly of robust apicobasal microtubule arrays (By similarity).
E3 ubiquitin-protein ligase UBR4	3	1.12433	1.27654	Q5T4S7	UBR4	Membrane	E3 ubiquitin-protein ligase which is a component of the N-end rule pathway. Recognizes and binds to proteins bearing specific N-terminal residues that are destabilizing according to the N-end rule, leading to their ubiquitination and subsequent degradation. Together with clathrin, forms meshwork structures involved in membrane morphogenesis and cytoskeletal organization. Regulates integrin-mediat…
AP-2 complex subunit beta	2	1.09761	0.702458	P63010	AP2B1	Cell membrane	Component of the adaptor protein complex 2 (AP-2). Adaptor protein complexes function in protein transport via transport vesicles in different membrane traffic pathways. Adaptor protein complexes are vesicle coat components and appear to be involved in cargo selection and vesicle formation. AP-2 is involved in clathrin-dependent endocytosis in which cargo proteins are incorporated into vesicles s…
T-complex protein 1 subunit eta	8	1.09761	0.624154	Q99832	CCT7	Cytoplasm	Molecular chaperone; assists the folding of proteins upon ATP hydrolysis. Known to play a role, in vitro, in the folding of actin and tubulin (By similarity).
Phosphorylation(S)@433 Phosphorylation(T)@439 Ankyrin-1	1	1.08406	1.08197	P16157	ANK1	Cytoplasm	Attaches integral membrane proteins to cytoskeletal elements; binds to the erythrocyte membrane protein band 4.2, to Na-K ATPase, to the lymphocyte membrane protein GP85, and to the cytoskeletal proteins fodrin, tubulin, vimentin and desmin. Erythrocyte ankyrins also link spectrin (beta chain) to the cytoplasmic domain of the erythrocytes anion exchange protein; they retain most or all of these b…
ubiquitinylation residue(K)@144 Keratin, type I cytoskeletal 17	1	1.07724	0.326703	Q04695	KRT17	Cytoplasm	Type I keratin involved in the formation and maintenance of various skin appendages, specifically in determining shape and orientation of hair (By similarity). Required for the correct growth of hair follicles, in particular for the persistence of the anagen (growth) state (By similarity). Modulates the function of TNF-alpha in the specific context of hair cycling. Regulates protein synthesis and…
Phosphorylation(S)@87 Phosphorylation(S)@90 Hemoglobin subunit delta	1	1.0635	0.669383	P02042	HBD		Involved in oxygen transport from the lung to the various peripheral tissues.
E3 ubiquitin-protein ligase HUWE1	11	1.0635	0.602408	Q7Z6Z7	HUWE1	Cytoplasm	E3 ubiquitin-protein ligase which mediates ubiquitination and subsequent proteasomal degradation of target proteins. Regulates apoptosis by catalyzing the polyubiquitination and degradation of MCL1. Mediates monoubiquitination of DNA polymerase beta (POLB) at 'Lys-41', 'Lys-61' and 'Lys-81', thereby playing a role in base-excision repair. Also ubiquitinates the p53/TP53 tumor suppressor and core …
ubiquitinylation residue(K)@437 Bifunctional purine biosynthesis protein PURH	1	1.02857	0.210208	P31939	ATIC		Bifunctional enzyme that catalyzes 2 steps in purine biosynthesis.
ubiquitinylation residue(K)@41 Hemoglobin subunit alpha	1	1.0072	0.404283	P69905	HBA1		Involved in oxygen transport from the lung to the various peripheral tissues.
Cathepsin G	1	1	0.915781	P08311	CTSG	Cell surface	Serine protease with trypsin- and chymotrypsin-like specificity. Cleaves complement C3. Has antibacterial activity against the Gram-negative bacterium P.aeruginosa, antibacterial activity is inhibited by LPS from P.aeruginosa, Z-Gly-Leu-Phe-CH2Cl and phenylmethylsulfonyl fluoride.
Heat shock protein HSP 90-alpha	10	1	0.616185	P07900	HSP90AA1	Cytoplasm	Molecular chaperone that promotes the maturation, structural maintenance and proper regulation of specific target proteins involved for instance in cell cycle control and signal transduction. Undergoes a functional cycle that is linked to its ATPase activity. This cycle probably induces conformational changes in the client proteins, thereby causing their activation. Interacts dynamically with var…
ubiquitinylation residue(K)@1268 Ankyrin-1	1	0.9855	0.505011	P16157	ANK1	Cytoplasm	Attaches integral membrane proteins to cytoskeletal elements; binds to the erythrocyte membrane protein band 4.2, to Na-K ATPase, to the lymphocyte membrane protein GP85, and to the cytoskeletal proteins fodrin, tubulin, vimentin and desmin. Erythrocyte ankyrins also link spectrin (beta chain) to the cytoplasmic domain of the erythrocytes anion exchange protein; they retain most or all of these b…
T-complex protein 1 subunit epsilon	1	0.978196	1.011	P48643	CCT5	Cytoplasm	Molecular chaperone; assists the folding of proteins upon ATP hydrolysis. As part of the BBS/CCT complex may play a role in the assembly of BBSome, a complex involved in ciliogenesis regulating transports vesicles to the cilia. Known to play a role, in vitro, in the folding of actin and tubulin.
T-complex protein 1 subunit gamma	3	0.978196	0.587707	P49368	CCT3	Cytoplasm	Molecular chaperone; assists the folding of proteins upon ATP hydrolysis. As part of the BBS/CCT complex may play a role in the assembly of BBSome, a complex involved in ciliogenesis regulating transports vesicles to the cilia. Known to play a role, in vitro, in the folding of actin and tubulin.
Cytoskeleton-associated protein 4	1	0.978196	0.388383	Q07065	CKAP4	Endoplasmic reticulum membrane	High-affinity epithelial cell surface receptor for APF.
ubiquitinylation residue(K)@96 Hemoglobin subunit beta	1	0.978196	0.23114	P68871	HBB		Involved in oxygen transport from the lung to the various peripheral tissues.
Phosphorylation(T)@271 Glutamate--cysteine ligase catalytic subunit	1	0.978196	0.0189066	P48506	GCLC
Phosphorylation(S)@100 Carbonic anhydrase 1	1	0.970854	0.810791	P00915	CA1	Cytoplasm	Reversible hydration of carbon dioxide. Can hydrates cyanamide to urea.
Rootletin	1	0.963474	0.65817	Q5TZA2	CROCC	Cytoplasm	Major structural component of the ciliary rootlet, a cytoskeletal-like structure in ciliated cells which originates from the basal body at the proximal end of a cilium and extends proximally toward the cell nucleus. Contributes to centrosome cohesion before mitosis.
Phosphorylation(T)@579 Scavenger receptor cysteine-rich domain-containing protein SCART1	1	0.948601	0.56639	Q4G0T1		Membrane	May play a role in the immune system, perhaps as a co-receptor on alphabeta and gammadelta T-cells.
Phosphorylation(T)@117 Hemoglobin subunit epsilon	1	0.941106	0.493495	P02100	HBE1		The epsilon chain is a beta-type chain of early mammalian embryonic hemoglobin.
Phosphorylation(T)@434 Catalase	1	0.941106	0.162033	P04040	CAT	Peroxisome	Occurs in almost all aerobically respiring organisms and serves to protect cells from the toxic effects of hydrogen peroxide. Promotes growth of cells including T-cells, B-cells, myeloid leukemia cells, melanoma cells, mastocytoma cells and normal and transformed fibroblast cells.
Eukaryotic initiation factor 4A-I	2	0.933573	1.08566	P60842	EIF4A1		ATP-dependent RNA helicase which is a subunit of the eIF4F complex involved in cap recognition and is required for mRNA binding to ribosome. In the current model of translation initiation, eIF4A unwinds RNA secondary structures in the 5'-UTR of mRNAs which is necessary to allow efficient binding of the small ribosomal subunit, and subsequent scanning for the initiator codon.
Phosphorylation(T)@113 Hemoglobin subunit gamma-1	1	0.933573	0.408157	P69891	HBG1		Gamma chains make up the fetal hemoglobin F, in combination with alpha chains.
26S proteasome non-ATPase regulatory subunit 1	1	0.918386	0.947306	Q99460	PSMD1		Acts as a regulatory subunit of the 26 proteasome which is involved in the ATP-dependent degradation of ubiquitinated proteins.
Phosphorylation(S)@1763 Spectrin beta chain, erythrocytic	1	0.910733	0.115658	P11277	SPTB	Cytoplasm	Spectrin is the major constituent of the cytoskeletal network underlying the erythrocyte plasma membrane. It associates with band 4.1 and actin to form the cytoskeletal superstructure of the erythrocyte plasma membrane.
Heat shock cognate 71 kDa protein	4	0.903038	0.511026	P11142	HSPA8	Cytoplasm	Acts as a repressor of transcriptional activation. Inhibits the transcriptional coactivator activity of CITED1 on Smad-mediated transcription. Chaperone. Component of the PRP19-CDC5L complex that forms an integral part of the spliceosome and is required for activating pre-mRNA splicing. May have a scaffolding role in the spliceosome assembly as it contacts all other components of the core complex…
Protein-glutamine gamma-glutamyltransferase 2	4	0.887525	0.661344	P21980	TGM2		Catalyzes the cross-linking of proteins and the conjugation of polyamines to proteins.
ATP-binding cassette sub-family B member 6, mitochondrial	1	0.887525	0.577574	Q9NP58	ABCB6	Cell membrane	Binds heme and porphyrins and functions in their ATP-dependent uptake into the mitochondria. Plays a crucial role in heme synthesis.
Probable ubiquitin carboxyl-terminal hydrolase FAF-X	1	0.879706	0.783043	Q93008	USP9X	Cytoplasm	Deubiquitinase involved both in the processing of ubiquitin precursors and of ubiquitinated proteins. May therefore play an important regulatory role at the level of protein turnover by preventing degradation of proteins through the removal of conjugated ubiquitin. Essential component of TGF-beta/BMP signaling cascade. Regulates chromosome alignment and segregation in mitosis by regulating the lo…
Phosphorylation(S)@1517 Phosphorylation(T)@1522 Spectrin alpha chain, erythrocytic 1	1	0.879706	0.064896	P02549	SPTA1	Cytoplasm	Spectrin is the major constituent of the cytoskeletal network underlying the erythrocyte plasma membrane. It associates with band 4.1 and actin to form the cytoskeletal superstructure of the erythrocyte plasma membrane.
GDP-L-fucose synthase	1	0.871844	0.852324	Q13630	TSTA3		Catalyzes the two-step NADP-dependent conversion of GDP-4-dehydro-6-deoxy-D-mannose to GDP-fucose, involving an epimerase and a reductase reaction.
Lactotransferrin	6	0.85599	1.41229	P02788	LTF	Secreted	Transferrins are iron binding transport proteins which can bind two Fe(3+) ions in association with the binding of an anion, usually bicarbonate.
ATP-dependent RNA helicase A	2	0.85599	0.821599	Q08211	DHX9	Nucleus	Unwinds double-stranded DNA and RNA in a 3' to 5' direction. Alteration of secondary structure may subsequently influence interactions with proteins or other nucleic acids. Functions as a transcriptional activator. Component of the CRD-mediated complex that promotes MYC mRNA stability. Involved with LARP6 in the stabilization of type I collagen mRNAs for CO1A1 and CO1A2. As component of a large P…
Phosphorylation(T)@13 Hemoglobin subunit beta	1	0.83996	0.648011	P68871	HBB		Involved in oxygen transport from the lung to the various peripheral tissues.
AP-2 complex subunit alpha-1	1	0.83996	0.336488	O95782	AP2A1	Cell membrane	Component of the adaptor protein complex 2 (AP-2). Adaptor protein complexes function in protein transport via transport vesicles in different membrane traffic pathways. Adaptor protein complexes are vesicle coat components and appear to be involved in cargo selection and vesicle formation. AP-2 is involved in clathrin-dependent endocytosis in which cargo proteins are incorporated into vesicles s…
Phosphorylation(Y)@227 Serine/threonine-protein kinase OSR1	1	0.831877	0.267848	O95747	OXSR1	Cytoplasm	Regulates downstream kinases in response to environmental stress. May also have a function in regulating the actin cytoskeleton.
Phosphorylation(S)@1960 Spectrin beta chain, erythrocytic	1	0.823749	1.07624	P11277	SPTB	Cytoplasm	Spectrin is the major constituent of the cytoskeletal network underlying the erythrocyte plasma membrane. It associates with band 4.1 and actin to form the cytoskeletal superstructure of the erythrocyte plasma membrane.
Phosphorylation(T)@180 Trypsin-2	1	0.815575	0.490932	P07478	PRSS2	Secreted	In the ileum, may be involved in defensin processing, including DEFA5.
Phosphorylation(S)@950 Spectrin alpha chain, erythrocytic 1	1	0.815575	0.279593	P02549	SPTA1	Cytoplasm	Spectrin is the major constituent of the cytoskeletal network underlying the erythrocyte plasma membrane. It associates with band 4.1 and actin to form the cytoskeletal superstructure of the erythrocyte plasma membrane.
ubiquitinylation residue(K)@1586 Spectrin alpha chain, erythrocytic 1	1	0.807355	0.526075	P02549	SPTA1	Cytoplasm	Spectrin is the major constituent of the cytoskeletal network underlying the erythrocyte plasma membrane. It associates with band 4.1 and actin to form the cytoskeletal superstructure of the erythrocyte plasma membrane.
Phosphorylation(N-term T)@64 Flavin reductase (NADPH)	1	0.790772	0.544546	P30043	BLVRB	Cytoplasm	Broad specificity oxidoreductase that catalyzes the NADPH-dependent reduction of a variety of flavins, such as riboflavin, FAD or FMN, biliverdins, methemoglobin and PQQ (pyrroloquinoline quinone). Contributes to heme catabolism and metabolizes linear tetrapyrroles. Can also reduce the complexed Fe(3+) iron to Fe(2+) in the presence of FMN and NADPH. In the liver, converts biliverdin to bilirubin.
S-nitrosylation(C)@393 Erythrocyte membrane protein band 4.2	1	0.790772	0.222501	P16452	EPB42	Cell membrane	Probably plays an important role in the regulation of erythrocyte shape and mechanical properties.
S-nitrosylation(C)@53 Protein/nucleic acid deglycase DJ-1	1	0.790772	0.186753	Q99497	PARK7	Cell membrane	Protein deglycase that repairs methylglyoxal- and glyoxal-glycated amino acids and proteins, and releases repaired proteins and lactate or glycolate, respectively. Deglycates cysteines, arginines and lysines residues in proteins, and thus reactivates these proteins by reversing glycation by glyoxals. Acts on early glycation intermediates (hemithioacetals and aminocarbinols), preventing the format…
Ras-related protein Rap-1b-like protein	2	0.790772	0.104964	A6NIZ1		Cell membrane
Histone H2A.Z	1	0.773996	0.751781	P0C0S5	H2AFZ	Nucleus	Variant histone H2A which replaces conventional H2A in a subset of nucleosomes. Nucleosomes wrap and compact DNA into chromatin, limiting DNA accessibility to the cellular machineries which require DNA as a template. Histones thereby play a central role in transcription regulation, DNA repair, DNA replication and chromosomal stability. DNA accessibility is regulated via a complex set of post-tran…
Phosphorylation(S)@303 Protein-glutamine gamma-glutamyltransferase 2	1	0.773996	0.379864	P21980	TGM2		Catalyzes the cross-linking of proteins and the conjugation of polyamines to proteins.
Phosphorylation(Y)@928 Phosphorylation(T)@934 Spectrin beta chain, erythrocytic	1	0.765535	0.590743	P11277	SPTB	Cytoplasm	Spectrin is the major constituent of the cytoskeletal network underlying the erythrocyte plasma membrane. It associates with band 4.1 and actin to form the cytoskeletal superstructure of the erythrocyte plasma membrane.
Clathrin heavy chain 1	9	0.757023	0.499764	Q00610	CLTC	Cytoplasmic vesicle membrane	Clathrin is the major protein of the polyhedral coat of coated pits and vesicles. Two different adapter protein complexes link the clathrin lattice either to the plasma membrane or to the trans-Golgi network.
Heat shock 70 kDa protein 1A	2	0.757023	0.343423	P0DMV8	HSPA1A	Cytoplasm	In cooperation with other chaperones, Hsp70s stabilize preexistent proteins against aggregation and mediate the folding of newly translated polypeptides in the cytosol as well as within organelles. These chaperones participate in all these processes through their ability to recognize nonnative conformations of other proteins. They bind extended peptide segments with a net hydrophobic character ex…
Fascin	1	0.748461	0.528708	Q16658	FSCN1	Cytoplasm	Organizes filamentous actin into bundles with a minimum of 4.1:1 actin/fascin ratio. Plays a role in the organization of actin filament bundles and the formation of microspikes, membrane ruffles, and stress fibers. Important for the formation of a diverse set of cell protrusions, such as filopodia, and for cell motility and migration.
ubiquitinylation residue(C-term K)@1305 Ankyrin-1	1	0.731183	0.662142	P16157	ANK1	Cytoplasm	Attaches integral membrane proteins to cytoskeletal elements; binds to the erythrocyte membrane protein band 4.2, to Na-K ATPase, to the lymphocyte membrane protein GP85, and to the cytoskeletal proteins fodrin, tubulin, vimentin and desmin. Erythrocyte ankyrins also link spectrin (beta chain) to the cytoplasmic domain of the erythrocytes anion exchange protein; they retain most or all of these b…
Glucose-6-phosphate 1-dehydrogenase	1	0.731183	0.386581	P11413	G6PD		Catalyzes the rate-limiting step of the oxidative pentose-phosphate pathway, which represents a route for the dissimilation of carbohydrates besides glycolysis. The main function of this enzyme is to provide reducing power (NADPH) and pentose phosphates for fatty acid and nucleic acid synthesis.
Ran GTPase-activating protein 1	1	0.731183	0.0506588	P46060	RANGAP1	Cytoplasm	GTPase activator for the nuclear Ras-related regulatory protein Ran, converting it to the putatively inactive GDP-bound state.
T-complex protein 1 subunit beta	3	0.713696	0.70952	P78371	CCT2	Cytoplasm	Molecular chaperone; assists the folding of proteins upon ATP hydrolysis. As part of the BBS/CCT complex may play a role in the assembly of BBSome, a complex involved in ciliogenesis regulating transports vesicles to the cilia. Known to play a role, in vitro, in the folding of actin and tubulin.
Phosphorylation(T)@118 Band 3 anion transport protein	1	0.713696	0.187488	P02730	SLC4A1	Cell membrane	Functions both as a transporter that mediates electroneutral anion exchange across the cell membrane and as a structural protein. Major integral membrane glycoprotein of the erythrocyte membrane; required for normal flexibility and stability of the erythrocyte membrane and for normal erythrocyte shape via the interactions of its cytoplasmic domain with cytoskeletal proteins, glycolytic enzymes, a…
ubiquitinylation residue(K)@1016 Spectrin alpha chain, erythrocytic 1	1	0.704872	0.60415	P02549	SPTA1	Cytoplasm	Spectrin is the major constituent of the cytoskeletal network underlying the erythrocyte plasma membrane. It associates with band 4.1 and actin to form the cytoskeletal superstructure of the erythrocyte plasma membrane.
Phosphorylation(T)@1005 Phosphorylation(S)@1008 Spectrin alpha chain, erythrocytic 1	1	0.704872	0.169732	P02549	SPTA1	Cytoplasm	Spectrin is the major constituent of the cytoskeletal network underlying the erythrocyte plasma membrane. It associates with band 4.1 and actin to form the cytoskeletal superstructure of the erythrocyte plasma membrane.
S-nitrosylation(C)@475 Spectrin alpha chain, erythrocytic 1	1	0.695994	1.57512	P02549	SPTA1	Cytoplasm	Spectrin is the major constituent of the cytoskeletal network underlying the erythrocyte plasma membrane. It associates with band 4.1 and actin to form the cytoskeletal superstructure of the erythrocyte plasma membrane.
Phosphorylation(T)@235 Fructose-bisphosphate aldolase C	1	0.695994	0.977984	P09972	ALDOC
GTPase-activating protein and VPS9 domain-containing protein 1	1	0.695994	0.94962	Q14C86	GAPVD1	Membrane	Acts both as a GTPase-activating protein (GAP) and a guanine nucleotide exchange factor (GEF), and participates in various processes such as endocytosis, insulin receptor internalization or LC2A4/GLUT4 trafficking. Acts as a GEF for the Ras-related protein RAB31 by exchanging bound GDP for free GTP, leading to regulate LC2A4/GLUT4 trafficking. In the absence of insulin, it maintains RAB31 in an a…
Phosphorylation(S)@1021 Serine/threonine-protein kinase MRCK gamma	1	0.695994	0.812479	Q6DT37	CDC42BPG	Cytoplasm	May act as a downstream effector of CDC42 in cytoskeletal reorganization. Contributes to the actomyosin contractility required for cell invasion, through the regulation of MYPT1 and thus MLC2 phosphorylation (By similarity).
Phosphorylation(Y)@25 Hemoglobin subunit alpha	1	0.695994	0.54607	P69905	HBA1		Involved in oxygen transport from the lung to the various peripheral tissues.
Phosphoglucomutase-2	1	0.695994	0.464453	Q96G03	PGM2	Cytoplasm	Catalyzes the conversion of the nucleoside breakdown products ribose-1-phosphate and deoxyribose-1-phosphate to the corresponding 5-phosphopentoses. May also catalyze the interconversion of glucose-1-phosphate and glucose-6-phosphate. Has low glucose 1,6-bisphosphate synthase activity.
Protein/nucleic acid deglycase DJ-1	1	0.669027	0.418278	Q99497	PARK7	Cell membrane	Protein deglycase that repairs methylglyoxal- and glyoxal-glycated amino acids and proteins, and releases repaired proteins and lactate or glycolate, respectively. Deglycates cysteines, arginines and lysines residues in proteins, and thus reactivates these proteins by reversing glycation by glyoxals. Acts on early glycation intermediates (hemithioacetals and aminocarbinols), preventing the format…
Phosphorylation(S)@127 Band 3 anion transport protein	1	0.659925	0.18217	P02730	SLC4A1	Cell membrane	Functions both as a transporter that mediates electroneutral anion exchange across the cell membrane and as a structural protein. Major integral membrane glycoprotein of the erythrocyte membrane; required for normal flexibility and stability of the erythrocyte membrane and for normal erythrocyte shape via the interactions of its cytoplasmic domain with cytoskeletal proteins, glycolytic enzymes, a…
ubiquitinylation residue(K)@611 Spectrin alpha chain, erythrocytic 1	1	0.641546	0.871601	P02549	SPTA1	Cytoplasm	Spectrin is the major constituent of the cytoskeletal network underlying the erythrocyte plasma membrane. It associates with band 4.1 and actin to form the cytoskeletal superstructure of the erythrocyte plasma membrane.
T-complex protein 1 subunit delta	1	0.641546	0.839832	P50991	CCT4	Cytoplasm	Molecular chaperone; assists the folding of proteins upon ATP hydrolysis. As part of the BBS/CCT complex may play a role in the assembly of BBSome, a complex involved in ciliogenesis regulating transports vesicles to the cilia. Known to play a role, in vitro, in the folding of actin and tubulin.
Programmed cell death 6-interacting protein	8	0.641546	0.541211	Q8WUM4	PDCD6IP	Cytoplasm	Class E VPS protein involved in concentration and sorting of cargo proteins of the multivesicular body (MVB) for incorporation into intralumenal vesicles (ILVs) that are generated by invagination and scission from the limiting membrane of the endosome. Binds to the phospholipid lysobisphosphatidic acid (LBPA) which is abundant in MVBs internal membranes. The MVB pathway appears to require the seq…
Endonuclease domain-containing 1 protein	2	0.632268	0.146059	O94919	ENDOD1	Secreted	May act as a DNase and a RNase.
Phosphorylation(Y)@1089 Spectrin alpha chain, erythrocytic 1	1	0.632268	0.0860273	P02549	SPTA1	Cytoplasm	Spectrin is the major constituent of the cytoskeletal network underlying the erythrocyte plasma membrane. It associates with band 4.1 and actin to form the cytoskeletal superstructure of the erythrocyte plasma membrane.
ubiquitinylation residue(C-term K)@491 Coronin-7	1	0.62293	0.824778	P57737	CORO7	Golgi apparatus membrane	F-actin regulator involved in anterograde Golgi to endosome transport: upon ubiquitination via 'Lys-33'-linked ubiquitin chains by the BCR(KLHL20) E3 ubiquitin ligase complex, interacts with EPS15 and localizes to the trans-Golgi network, where it promotes actin polymerization, thereby facilitating post-Golgi trafficking. May play a role in the maintenance of the Golgi apparatus morphology.
Phosphorylation(S)@357 Band 3 anion transport protein	1	0.613532	0.960983	P02730	SLC4A1	Cell membrane	Functions both as a transporter that mediates electroneutral anion exchange across the cell membrane and as a structural protein. Major integral membrane glycoprotein of the erythrocyte membrane; required for normal flexibility and stability of the erythrocyte membrane and for normal erythrocyte shape via the interactions of its cytoplasmic domain with cytoskeletal proteins, glycolytic enzymes, a…
Phosphorylation(T)@88 Phosphorylation(S)@90 Hemoglobin subunit beta	1	0.613532	0.501552	P68871	HBB		Involved in oxygen transport from the lung to the various peripheral tissues.
Serotransferrin	3	0.604071	0.116282	P02787	TF	Secreted	Transferrins are iron binding transport proteins which can bind two Fe(3+) ions in association with the binding of an anion, usually bicarbonate. It is responsible for the transport of iron from sites of absorption and heme degradation to those of storage and utilization. Serum transferrin may also have a further role in stimulating cell proliferation.
S-nitrosylation(C)@1283 Spectrin beta chain, erythrocytic	1	0.594549	0.213817	P11277	SPTB	Cytoplasm	Spectrin is the major constituent of the cytoskeletal network underlying the erythrocyte plasma membrane. It associates with band 4.1 and actin to form the cytoskeletal superstructure of the erythrocyte plasma membrane.
Elongation factor G, mitochondrial	1	0.594549	0.198939	Q96RP9	GFM1	Mitochondrion	Mitochondrial GTPase that catalyzes the GTP-dependent ribosomal translocation step during translation elongation. During this step, the ribosome changes from the pre-translocational (PRE) to the post-translocational (POST) state as the newly formed A-site-bound peptidyl-tRNA and P-site-bound deacylated tRNA move to the P and E sites, respectively. Catalyzes the coordinated movement of the two tRN…
ubiquitinylation residue(K)@1529 Spectrin alpha chain, erythrocytic 1	1	0.594549	0.0540393	P02549	SPTA1	Cytoplasm	Spectrin is the major constituent of the cytoskeletal network underlying the erythrocyte plasma membrane. It associates with band 4.1 and actin to form the cytoskeletal superstructure of the erythrocyte plasma membrane.
Phosphoribosylformylglycinamidine synthase	5	0.584963	0.631155	O15067	PFAS	Cytoplasm	Phosphoribosylformylglycinamidine synthase involved in the purines biosynthetic pathway. Catalyzes the ATP-dependent conversion of formylglycinamide ribonucleotide (FGAR) and glutamine to yield formylglycinamidine ribonucleotide (FGAM) and glutamate (By similarity).
ubiquitinylation residue(K)@295 Transitional endoplasmic reticulum ATPase	1	0.584963	0.450874	P55072	VCP	Cytoplasm	Necessary for the fragmentation of Golgi stacks during mitosis and for their reassembly after mitosis. Involved in the formation of the transitional endoplasmic reticulum (tER). The transfer of membranes from the endoplasmic reticulum to the Golgi apparatus occurs via 50-70 nm transition vesicles which derive from part-rough, part-smooth transitional elements of the endoplasmic reticulum (tER). V…
S-nitrosylation(C)@242 Trypsin-3	2	0.555816	0.396423	P35030	PRSS3	Secreted	Digestive protease specialized for the degradation of trypsin inhibitors. In the ileum, may be involved in defensin processing, including DEFA5.
Phosphorylation(S)@406 Ribonuclease inhibitor	1	0.545968	0.349498	P13489	RNH1	Cytoplasm	Ribonuclease inhibitor which inhibits RNASE1, RNASE2 and ANG. May play a role in redox homeostasis.
Phosphorylation(S)@238 Erythrocyte band 7 integral membrane protein	1	0.545968	0.0902301	P27105	STOM	Cell membrane	Regulates ion channel activity and transmembrane ion transport. Regulates ASIC2 and ASIC3 channel activity.
T-complex protein 1 subunit alpha	3	0.526069	0.420559	P17987	TCP1	Cytoplasm	Molecular chaperone; assists the folding of proteins upon ATP hydrolysis. As part of the BBS/CCT complex may play a role in the assembly of BBSome, a complex involved in ciliogenesis regulating transports vesicles to the cilia. Known to play a role, in vitro, in the folding of actin and tubulin.
ubiquitinylation residue(K)@145 Hemoglobin subunit delta	1	0.526069	0.150765	P02042	HBD		Involved in oxygen transport from the lung to the various peripheral tissues.
Importin-9	2	0.505891	0.355069	Q96P70	IPO9	Cytoplasm	Functions in nuclear protein import as nuclear transport receptor. Serves as receptor for nuclear localization signals (NLS) in cargo substrates. Is thought to mediate docking of the importin/substrate complex to the nuclear pore complex (NPC) through binding to nucleoporin and the complex is subsequently translocated through the pore by an energy requiring, Ran-dependent mechanism. At the nucleo…
Phosphorylation(N-term T)@202 Keratin, type I cytoskeletal 10	1	0.495695	0.391581	P13645	KRT10
Coronin-7	2	0.485427	0.329476	P57737	CORO7	Golgi apparatus membrane	F-actin regulator involved in anterograde Golgi to endosome transport: upon ubiquitination via 'Lys-33'-linked ubiquitin chains by the BCR(KLHL20) E3 ubiquitin ligase complex, interacts with EPS15 and localizes to the trans-Golgi network, where it promotes actin polymerization, thereby facilitating post-Golgi trafficking. May play a role in the maintenance of the Golgi apparatus morphology.
Beta-adducin	2	0.485427	0.211619	P35612	ADD2	Cytoplasm	Membrane-cytoskeleton-associated protein that promotes the assembly of the spectrin-actin network. Binds to the erythrocyte membrane receptor SLC2A1/GLUT1 and may therefore provide a link between the spectrin cytoskeleton to the plasma membrane. Binds to calmodulin. Calmodulin binds preferentially to the beta subunit.
Phosphorylation(Y)@616 Tripeptidyl-peptidase 2	1	0.475085	0.728391	P29144	TPP2	Cytoplasm	Component of the proteolytic cascade acting downstream of the 26S proteasome in the ubiquitin-proteasome pathway. May be able to complement the 26S proteasome function to some extent under conditions in which the latter is inhibited. Stimulates adipogenesis (By similarity).
Annexin A7	2	0.475085	0.460171	P20073	ANXA7		Calcium/phospholipid-binding protein which promotes membrane fusion and is involved in exocytosis.
Methanethiol oxidase	15	0.475085	0.427245	Q13228	SELENBP1	Nucleus	Selenium-binding protein which may be involved in the sensing of reactive xenobiotics in the cytoplasm. May be involved in intra-Golgi protein transport (By similarity).
Phosphorylation(T)@40 Ankyrin-1	1	0.464668	0.672028	P16157	ANK1	Cytoplasm	Attaches integral membrane proteins to cytoskeletal elements; binds to the erythrocyte membrane protein band 4.2, to Na-K ATPase, to the lymphocyte membrane protein GP85, and to the cytoskeletal proteins fodrin, tubulin, vimentin and desmin. Erythrocyte ankyrins also link spectrin (beta chain) to the cytoplasmic domain of the erythrocytes anion exchange protein; they retain most or all of these b…
Transitional endoplasmic reticulum ATPase	5	0.464668	0.354873	P55072	VCP	Cytoplasm	Necessary for the fragmentation of Golgi stacks during mitosis and for their reassembly after mitosis. Involved in the formation of the transitional endoplasmic reticulum (tER). The transfer of membranes from the endoplasmic reticulum to the Golgi apparatus occurs via 50-70 nm transition vesicles which derive from part-rough, part-smooth transitional elements of the endoplasmic reticulum (tER). V…
ubiquitinylation residue(K)@235 Trypsin-3	1	0.454176	0.435216	P35030	PRSS3	Secreted	Digestive protease specialized for the degradation of trypsin inhibitors. In the ileum, may be involved in defensin processing, including DEFA5.
Dipeptidyl peptidase 3	2	0.454176	0.131944	Q9NY33	DPP3	Cytoplasm	Cleaves and degrades of the opioid peptide enkephalin. Also cleaves Arg-Arg-beta-naphthylamide.
S-nitrosylation(C)@240 Fructose-bisphosphate aldolase C	1	0.454176	0.0812883	P09972	ALDOC
55 kDa erythrocyte membrane protein	2	0.443607	0.433091	Q00013	MPP1	Membrane	Essential regulator of neutrophil polarity. Regulates neutrophil polarization by regulating AKT1 phosphorylation through a mechanism that is independent of PIK3CG activity (By similarity).
Protein DDI1 homolog 2	1	0.443607	0.148497	Q5TDH0	DDI2
Phosphorylation(S)@623 Spectrin beta chain, erythrocytic	1	0.432959	0.275888	P11277	SPTB	Cytoplasm	Spectrin is the major constituent of the cytoskeletal network underlying the erythrocyte plasma membrane. It associates with band 4.1 and actin to form the cytoskeletal superstructure of the erythrocyte plasma membrane.
Actin, aortic smooth muscle	1	0.411426	0.393941	P62736	ACTA2	Cytoplasm	Actins are highly conserved proteins that are involved in various types of cell motility and are ubiquitously expressed in all eukaryotic cells.
E3 ubiquitin-protein ligase RNF123	5	0.411426	0.252588	Q5XPI4	RNF123	Cytoplasm	Catalytic subunit of the KPC complex that acts as E3 ubiquitin-protein ligase. Required for poly-ubiquitination and proteasome-mediated degradation of CDKN1B during G1 phase of the cell cycle.
Phosphorylation(S)@103 Phosphorylation(T)@119 Hemoglobin subunit alpha	1	0.389567	0.0847057	P69905	HBA1		Involved in oxygen transport from the lung to the various peripheral tissues.
Phosphorylation(S)@288 Ankyrin-1	1	0.378512	0.878769	P16157	ANK1	Cytoplasm	Attaches integral membrane proteins to cytoskeletal elements; binds to the erythrocyte membrane protein band 4.2, to Na-K ATPase, to the lymphocyte membrane protein GP85, and to the cytoskeletal proteins fodrin, tubulin, vimentin and desmin. Erythrocyte ankyrins also link spectrin (beta chain) to the cytoplasmic domain of the erythrocytes anion exchange protein; they retain most or all of these b…
26S proteasome regulatory subunit 8	1	0.378512	0.158891	P62195	PSMC5	Cytoplasm	The 26S protease is involved in the ATP-dependent degradation of ubiquitinated proteins. The regulatory (or ATPase) complex confers ATP dependency and substrate specificity to the 26S complex.
Fumarate hydratase, mitochondrial	1	0.367371	0.446724	P07954	FH	Mitochondrion	Also acts as a tumor suppressor.
Actin, cytoplasmic 1	8	0.367371	0.420216	P60709	ACTB	Cytoplasm	Actins are highly conserved proteins that are involved in various types of cell motility and are ubiquitously expressed in all eukaryotic cells.
Hemoglobin subunit alpha	17	0.367371	0.3711	P69905	HBA1		Involved in oxygen transport from the lung to the various peripheral tissues.
Glutamate--cysteine ligase catalytic subunit	3	0.367371	0.253911	P48506	GCLC
Phosphorylation(T)@119 Hemoglobin subunit alpha	1	0.367371	0.0684913	P69905	HBA1		Involved in oxygen transport from the lung to the various peripheral tissues.
Spectrin alpha chain, non-erythrocytic 1	3	0.344828	0.378305	Q13813	SPTAN1	Cytoplasm	Fodrin, which seems to be involved in secretion, interacts with calmodulin in a calcium-dependent manner and is thus candidate for the calcium-dependent movement of the cytoskeleton at the membrane.
Phosphorylation(S)@392 Erythrocyte membrane protein band 4.2	1	0.344828	0.134837	P16452	EPB42	Cell membrane	Probably plays an important role in the regulation of erythrocyte shape and mechanical properties.
Spectrin beta chain, non-erythrocytic 4	1	0.333424	0.604324	Q9H254	SPTBN4	Cytoplasm
Glucose 1,6-bisphosphate synthase	3	0.321928	0.418392	Q6PCE3	PGM2L1		Glucose 1,6-bisphosphate synthase using 1,3-bisphosphoglycerate as a phosphate donor and a series of 1-phosphate sugars as acceptors, including glucose 1-phosphate, mannose 1-phosphate, ribose 1-phosphate and deoxyribose 1-phosphate. 5 or 6-phosphosugars are bad substrates, with the exception of glucose 6-phosphate. Also synthesizes ribose 1,5-bisphosphate. Has only low phosphopentomutase and pho…
Importin-7	1	0.321928	0.27466	O95373	IPO7	Cytoplasm	Functions in nuclear protein import, either by acting as autonomous nuclear transport receptor or as an adapter-like protein in association with the importin-beta subunit KPNB1. Acting autonomously, is thought to serve itself as receptor for nuclear localization signals (NLS) and to promote translocation of import substrates through the nuclear pore complex (NPC) by an energy requiring, Ran-depen…
Phosphorylation(S)@1292 Phosphorylation(S)@1298 Ankyrin-1	1	0.321928	0.252511	P16157	ANK1	Cytoplasm	Attaches integral membrane proteins to cytoskeletal elements; binds to the erythrocyte membrane protein band 4.2, to Na-K ATPase, to the lymphocyte membrane protein GP85, and to the cytoskeletal proteins fodrin, tubulin, vimentin and desmin. Erythrocyte ankyrins also link spectrin (beta chain) to the cytoplasmic domain of the erythrocytes anion exchange protein; they retain most or all of these b…
S-nitrosylation(C)@185 Trypsin-2	1	0.31034	0.502103	P07478	PRSS2	Secreted	In the ileum, may be involved in defensin processing, including DEFA5.
Spectrin beta chain, erythrocytic	107	0.298658	0.358427	P11277	SPTB	Cytoplasm	Spectrin is the major constituent of the cytoskeletal network underlying the erythrocyte plasma membrane. It associates with band 4.1 and actin to form the cytoskeletal superstructure of the erythrocyte plasma membrane.
Serine/threonine-protein kinase OSR1	1	0.298658	0.144844	O95747	OXSR1	Cytoplasm	Regulates downstream kinases in response to environmental stress. May also have a function in regulating the actin cytoskeleton.
Cullin-3	1	0.298658	0.0979427	Q13618	CUL3	Nucleus	Core component of multiple cullin-RING-based BCR (BTB-CUL3-RBX1) E3 ubiquitin-protein ligase complexes which mediate the ubiquitination and subsequent proteasomal degradation of target proteins. As a scaffold protein may contribute to catalysis through positioning of the substrate and the ubiquitin-conjugating enzyme. The E3 ubiquitin-protein ligase activity of the complex is dependent on the ned…
Ubiquitin carboxyl-terminal hydrolase 15	2	0.286881	0.190979	Q9Y4E8	USP15	Cytoplasm	Hydrolase that removes conjugated ubiquitin from target proteins and regulates various pathways such as the TGF-beta receptor signaling and NF-kappa-B pathways. Acts as a key regulator of TGF-beta receptor signaling pathway, but the precise mechanism is still unclear: according to a report, acts by promoting deubiquitination of monoubiquitinated R-SMADs (SMAD1, SMAD2 and/or SMAD3), thereby allevi…
Plakophilin-1	1	0.275007	0.841336	Q13835	PKP1	Nucleus	Seems to play a role in junctional plaques. Contributes to epidermal morphogenesis.
Ankyrin-1	53	0.275007	0.361311	P16157	ANK1	Cytoplasm	Attaches integral membrane proteins to cytoskeletal elements; binds to the erythrocyte membrane protein band 4.2, to Na-K ATPase, to the lymphocyte membrane protein GP85, and to the cytoskeletal proteins fodrin, tubulin, vimentin and desmin. Erythrocyte ankyrins also link spectrin (beta chain) to the cytoplasmic domain of the erythrocytes anion exchange protein; they retain most or all of these b…
Hermansky-Pudlak syndrome 1 protein	1	0.275007	0.297742	Q92902	HPS1		Component of the BLOC-3 complex, a complex that acts as a guanine exchange factor (GEF) for RAB32 and RAB38, promotes the exchange of GDP to GTP, converting them from an inactive GDP-bound form into an active GTP-bound form. The BLOC-3 complex plays an important role in the control of melanin production and melanosome biogenesis and promotes the membrane localization of RAB32 and RAB38 (PubMed:23…
Triosephosphate isomerase	3	0.275007	0.198665	P60174	TPI1
Erythrocyte band 7 integral membrane protein	3	0.275007	0.188693	P27105	STOM	Cell membrane	Regulates ion channel activity and transmembrane ion transport. Regulates ASIC2 and ASIC3 channel activity.
Nicotinate phosphoribosyltransferase	1	0.263034	0.174509	Q6XQN6	NAPRT	Cytoplasm	Catalyzes the conversion of nicotinic acid (NA) to NA mononucleotide (NaMN). Essential for NA to increase cellular NAD levels and prevent oxidative stress of the cells.
Moesin	3	0.263034	0.151811	P26038	MSN	Cell membrane	Probably involved in connections of major cytoskeletal structures to the plasma membrane. May inhibit herpes simplex virus 1 infection at an early stage.
Phosphorylation(S)@138 Phosphorylation(T)@140 Aspartate aminotransferase, cytoplasmic	1	0.250962	0.134422	P17174	GOT1	Cytoplasm	Biosynthesis of L-glutamate from L-aspartate or L-cysteine. Important regulator of levels of glutamate, the major excitatory neurotransmitter of the vertebrate central nervous system. Acts as a scavenger of glutamate in brain neuroprotection. The aspartate aminotransferase activity is involved in hepatic glucose synthesis during development and in adipocyte glyceroneogenesis. Using L-cysteine as …
Spectrin alpha chain, erythrocytic 1	127	0.238787	0.389127	P02549	SPTA1	Cytoplasm	Spectrin is the major constituent of the cytoskeletal network underlying the erythrocyte plasma membrane. It associates with band 4.1 and actin to form the cytoskeletal superstructure of the erythrocyte plasma membrane.
IQ motif and SEC7 domain-containing protein 1	1	0.238787	0.313185	Q6DN90	IQSEC1	Cytoplasm	Guanine nucleotide exchange factor for ARF1 and ARF6 (PubMed:24058294). Guanine nucleotide exchange factor activity is enhanced by lipid binding (PubMed:24058294). Accelerates GTP binding by ARFs of all three classes. Guanine nucleotide exchange protein for ARF6, mediating internalisation of beta-1 integrin.
ATP-dependent 6-phosphofructokinase, liver type	2	0.238787	0.259085	P17858	PFKL	Cytoplasm	Catalyzes the phosphorylation of D-fructose 6-phosphate to fructose 1,6-bisphosphate by ATP, the first committing step of glycolysis.
S-nitrosylation(N-term C)@1203 Spectrin alpha chain, erythrocytic 1	1	0.238787	0.144239	P02549	SPTA1	Cytoplasm	Spectrin is the major constituent of the cytoskeletal network underlying the erythrocyte plasma membrane. It associates with band 4.1 and actin to form the cytoskeletal superstructure of the erythrocyte plasma membrane.
Phosphorylation(T)@902 Spectrin beta chain, erythrocytic	2	0.226509	0.244659	P11277	SPTB	Cytoplasm	Spectrin is the major constituent of the cytoskeletal network underlying the erythrocyte plasma membrane. It associates with band 4.1 and actin to form the cytoskeletal superstructure of the erythrocyte plasma membrane.
Phosphorylation(N-term T)@643 Spectrin alpha chain, erythrocytic 1	1	0.226509	0.129772	P02549	SPTA1	Cytoplasm	Spectrin is the major constituent of the cytoskeletal network underlying the erythrocyte plasma membrane. It associates with band 4.1 and actin to form the cytoskeletal superstructure of the erythrocyte plasma membrane.
Ubiquitin-like modifier-activating enzyme 1	9	0.214125	0.224608	P22314	UBA1	Cytoplasm	Catalyzes the first step in ubiquitin conjugation to mark cellular proteins for degradation through the ubiquitin-proteasome system (PubMed:1606621, PubMed:1447181). Activates ubiquitin by first adenylating its C-terminal glycine residue with ATP, and thereafter linking this residue to the side chain of a cysteine residue in E1, yielding a ubiquitin-E1 thioester and free AMP (PubMed:1447181). Ess…
Serine/threonine-protein phosphatase 2A 65 kDa regulatory subunit A alpha isoform	1	0.214125	0.177374	P30153	PPP2R1A	Cytoplasm	The PR65 subunit of protein phosphatase 2A serves as a scaffolding molecule to coordinate the assembly of the catalytic subunit and a variable regulatory B subunit. Required for proper chromosome segregation and for centromeric localization of SGO1 in mitosis.
Alpha-enolase	2	0.214125	0.166279	P06733	ENO1	Cytoplasm	Multifunctional enzyme that, as well as its role in glycolysis, plays a part in various processes such as growth control, hypoxia tolerance and allergic responses. May also function in the intravascular and pericellular fibrinolytic system due to its ability to serve as a receptor and activator of plasminogen on the cell surface of several cell-types such as leukocytes and neurons. Stimulates imm…
Phosphorylation(T)@556 Phosphorylation(Y)@560 Ubiquitin-like modifier-activating enzyme 1	1	0.214125	0.089856	P22314	UBA1	Cytoplasm	Catalyzes the first step in ubiquitin conjugation to mark cellular proteins for degradation through the ubiquitin-proteasome system (PubMed:1606621, PubMed:1447181). Activates ubiquitin by first adenylating its C-terminal glycine residue with ATP, and thereafter linking this residue to the side chain of a cysteine residue in E1, yielding a ubiquitin-E1 thioester and free AMP (PubMed:1447181). Ess…
Puromycin-sensitive aminopeptidase	1	0.214125	0.0868222	P55786	NPEPPS	Cytoplasm	Aminopeptidase with broad substrate specificity for several peptides. Involved in proteolytic events essential for cell growth and viability. May act as regulator of neuropeptide activity. Plays a role in the antigen-processing pathway for MHC class I molecules. Involved in the N-terminal trimming of cytotoxic T-cell epitope precursors. Digests the poly-Q peptides found in many cellular proteins.…
Ubiquitin carboxyl-terminal hydrolase 5	5	0.189034	0.174055	P45974	USP5		Cleaves linear and branched multiubiquitin polymers with a marked preference for branched polymers. Involved in unanchored 'Lys-48'-linked polyubiquitin disassembly. Binds linear and 'Lys-63'-linked polyubiquitin with a lower affinity. Knock-down of USP5 causes the accumulation of p53/TP53 and an increase in p53/TP53 transcriptional activity because the unanchored polyubiquitin that accumulates i…
Aldehyde dehydrogenase family 16 member A1	4	0.189034	0.148436	Q8IZ83	ALDH16A1
Phosphorylation(S)@85 Hemoglobin subunit alpha	2	0.189034	0.0785216	P69905	HBA1		Involved in oxygen transport from the lung to the various peripheral tissues.
Tripeptidyl-peptidase 2	5	0.176323	0.155958	P29144	TPP2	Cytoplasm	Component of the proteolytic cascade acting downstream of the 26S proteasome in the ubiquitin-proteasome pathway. May be able to complement the 26S proteasome function to some extent under conditions in which the latter is inhibited. Stimulates adipogenesis (By similarity).
Phosphorylation(T)@235 Moesin	1	0.163499	0.416801	P26038	MSN	Cell membrane	Probably involved in connections of major cytoskeletal structures to the plasma membrane. May inhibit herpes simplex virus 1 infection at an early stage.
Titin	1	0.163499	0.280835	Q8WZ42	TTN	Cytoplasm	Key component in the assembly and functioning of vertebrate striated muscles. By providing connections at the level of individual microfilaments, it contributes to the fine balance of forces between the two halves of the sarcomere. The size and extensibility of the cross-links are the main determinants of sarcomere extensibility properties of muscle. In non-muscle cells, seems to play a role in c…
ubiquitinylation residue(C-term K)@615 Protein 4.1	1	0.163499	0.212327	P11171	EPB41	Cytoplasm	Protein 4.1 is a major structural element of the erythrocyte membrane skeleton. It plays a key role in regulating membrane physical properties of mechanical stability and deformability by stabilizing spectrin-actin interaction. Recruits DLG1 to membranes.
Glutathione reductase, mitochondrial	1	0.163499	0.125518	P00390	GSR	Mitochondrion	Maintains high levels of reduced glutathione in the cytosol.
Hemoglobin subunit delta	16	0.15056	0.33564	P02042	HBD		Involved in oxygen transport from the lung to the various peripheral tissues.
AMP deaminase 3	3	0.137504	0.323489	Q01432	AMPD3		AMP deaminase plays a critical role in energy metabolism.
Ribonuclease inhibitor	1	0.137504	0.137094	P13489	RNH1	Cytoplasm	Ribonuclease inhibitor which inhibits RNASE1, RNASE2 and ANG. May play a role in redox homeostasis.
E3 ubiquitin-protein ligase TRIM58	1	0.137504	0.107349	Q8NG06	TRIM58		E3 ubiquitin ligase induced during late erythropoiesis. Directly binds and ubiquitinates the intermediate chain of the microtubule motor dynein (DYNC1LI1/DYNC1LI2), stimulating the degradation of the dynein holoprotein complex. May participate in the erythroblast enucleation process through regulation of nuclear polarization.
Phosphorylation(T)@28 Hemoglobin subunit gamma-1	2	0.124328	0.216454	P69891	HBG1		Gamma chains make up the fetal hemoglobin F, in combination with alpha chains.
Phosphorylation(Y)@53 Actin, cytoplasmic 1	1	0.124328	0.0839147	P60709	ACTB	Cytoplasm	Actins are highly conserved proteins that are involved in various types of cell motility and are ubiquitously expressed in all eukaryotic cells.
Collagen alpha-1(XXVII) chain	1	0.111031	0.0720141	Q8IZC6	COL27A1	Secreted	Plays a role during the calcification of cartilage and the transition of cartilage to bone.
Phosphorylation(S)@50 Hemoglobin subunit alpha	1	0.111031	0.0220936	P69905	HBA1		Involved in oxygen transport from the lung to the various peripheral tissues.
Adenosylhomocysteinase	3	0.0976108	0.125286	P23526	AHCY	Cytoplasm	Adenosylhomocysteine is a competitive inhibitor of S-adenosyl-L-methionine-dependent methyl transferase reactions; therefore adenosylhomocysteinase may play a key role in the control of methylations via regulation of the intracellular concentration of adenosylhomocysteine.
S-nitrosylation(C)@409 Ribonuclease inhibitor	1	0.0976108	0.0795636	P13489	RNH1	Cytoplasm	Ribonuclease inhibitor which inhibits RNASE1, RNASE2 and ANG. May play a role in redox homeostasis.
Serine/threonine-protein kinase MRCK gamma	1	0.0840643	0.218819	Q6DT37	CDC42BPG	Cytoplasm	May act as a downstream effector of CDC42 in cytoskeletal reorganization. Contributes to the actomyosin contractility required for cell invasion, through the regulation of MYPT1 and thus MLC2 phosphorylation (By similarity).
Serine/threonine-protein kinase D3	1	0.0840643	0.204259	O94806	PRKD3	Cytoplasm	Converts transient diacylglycerol (DAG) signals into prolonged physiological effects, downstream of PKC. Involved in resistance to oxidative stress (By similarity).
L-lactate dehydrogenase B chain	5	0.0703893	0.264641	P07195	LDHB	Cytoplasm
26S proteasome regulatory subunit 4	2	0.0703893	0.191384	P62191	PSMC1	Cytoplasm	The 26S protease is involved in the ATP-dependent degradation of ubiquitinated proteins. The regulatory (or ATPase) complex confers ATP dependency and substrate specificity to the 26S complex.
ubiquitinylation residue(K)@583 Beta-adducin	1	0.0703893	0.13165	P35612	ADD2	Cytoplasm	Membrane-cytoskeleton-associated protein that promotes the assembly of the spectrin-actin network. Binds to the erythrocyte membrane receptor SLC2A1/GLUT1 and may therefore provide a link between the spectrin cytoskeleton to the plasma membrane. Binds to calmodulin. Calmodulin binds preferentially to the beta subunit.
Protein-glutamine gamma-glutamyltransferase E	1	0.0703893	0.131297	Q08188	TGM3		Catalyzes the calcium-dependent formation of isopeptide cross-links between glutamine and lysine residues in various proteins, as well as the conjugation of polyamines to proteins. Involved in the formation of the cornified envelope (CE), a specialized component consisting of covalent cross-links of proteins beneath the plasma membrane of terminally differentiated keratinocytes. Catalyzes small p…
Platelet-activating factor acetylhydrolase IB subunit alpha	1	0.0703893	0.102703	P43034	PAFAH1B1	Cytoplasm	Required for proper activation of Rho GTPases and actin polymerization at the leading edge of locomoting cerebellar neurons and postmigratory hippocampal neurons in response to calcium influx triggered via NMDA receptors. Non-catalytic subunit of an acetylhydrolase complex which inactivates platelet-activating factor (PAF) by removing the acetyl group at the SN-2 position (By similarity). Positiv…
Leukotriene A-4 hydrolase	3	0.0565835	0.219971	P09960	LTA4H	Cytoplasm	Epoxide hydrolase that catalyzes the final step in the biosynthesis of the proinflammatory mediator leukotriene B4. Has also aminopeptidase activity.
6-phosphogluconate dehydrogenase, decarboxylating	3	0.0565835	0.161844	P52209	PGD	Cytoplasm	Catalyzes the oxidative decarboxylation of 6-phosphogluconate to ribulose 5-phosphate and CO(2), with concomitant reduction of NADP to NADPH.
ubiquitinylation residue(K)@1969 Spectrin alpha chain, erythrocytic 1	1	0.0285692	0.296881	P02549	SPTA1	Cytoplasm	Spectrin is the major constituent of the cytoskeletal network underlying the erythrocyte plasma membrane. It associates with band 4.1 and actin to form the cytoskeletal superstructure of the erythrocyte plasma membrane.
Unconventional myosin-VIIb	1	0.0285692	0.259006	Q6PIF6	MYO7B	Cytoplasm	Myosins are actin-based motor molecules with ATPase activity. Their highly divergent tails are presumed to bind to membranous compartments, which would be moved relative to actin filaments. As part of the intermicrovillar adhesion complex/IMAC plays a role in epithelial brush border differentiation, controlling microvilli organization and length. May link the complex to the actin core bundle of m…
Phosphorylation(T)@24542 Titin	1	0.0285692	0.246647	Q8WZ42	TTN	Cytoplasm	Key component in the assembly and functioning of vertebrate striated muscles. By providing connections at the level of individual microfilaments, it contributes to the fine balance of forces between the two halves of the sarcomere. The size and extensibility of the cross-links are the main determinants of sarcomere extensibility properties of muscle. In non-muscle cells, seems to play a role in c…
Heat shock 70 kDa protein 4	3	0.0285692	0.227165	P34932	HSPA4	Cytoplasm
Exportin-1	4	0.0143553	0.413188	O14980	XPO1	Cytoplasm	Mediates the nuclear export of cellular proteins (cargos) bearing a leucine-rich nuclear export signal (NES) and of RNAs. In the nucleus, in association with RANBP3, binds cooperatively to the NES on its target protein and to the GTPase RAN in its active GTP-bound form (Ran-GTP). Docking of this complex to the nuclear pore complex (NPC) is mediated through binding to nucleoporins. Upon transit of…
Hemoglobin subunit epsilon	3	0.0143553	0.287519	P02100	HBE1		The epsilon chain is a beta-type chain of early mammalian embryonic hemoglobin.
Proteasome subunit beta type-5	2	0.0143553	0.129947	P28074	PSMB5	Cytoplasm	The proteasome is a multicatalytic proteinase complex which is characterized by its ability to cleave peptides with Arg, Phe, Tyr, Leu, and Glu adjacent to the leaving group at neutral or slightly basic pH. The proteasome has an ATP-dependent proteolytic activity. This unit is responsible of the chymotrypsin-like activity of the proteasome and is one of the principal target of the proteasome inhi…
Phosphorylation(S)@386 Serine/threonine-protein phosphatase 2A 65 kDa regulatory subunit A alpha isoform	1	0.0143553	0.115035	P30153	PPP2R1A	Cytoplasm	The PR65 subunit of protein phosphatase 2A serves as a scaffolding molecule to coordinate the assembly of the catalytic subunit and a variable regulatory B subunit. Required for proper chromosome segregation and for centromeric localization of SGO1 in mitosis.
ubiquitinylation residue(K)@18 Hemoglobin subunit delta	1	0.0143553	0.00731396	P02042	HBD		Involved in oxygen transport from the lung to the various peripheral tissues.
Phosphorylation(T)@469 Moesin	1	0.0143553	0.000434512	P26038	MSN	Cell membrane	Probably involved in connections of major cytoskeletal structures to the plasma membrane. May inhibit herpes simplex virus 1 infection at an early stage.
Acylamino-acid-releasing enzyme	11	-0.0143553	0.409493	P13798	APEH	Cytoplasm	This enzyme catalyzes the hydrolysis of the N-terminal peptide bond of an N-acetylated peptide to generate an N-acetylated amino acid and a peptide with a free N-terminus. It preferentially cleaves off Ac-Ala, Ac-Met and Ac-Ser.
Phosphorylation(S)@1714 Phosphorylation(S)@1715 Spectrin beta chain, erythrocytic	1	-0.0143553	0.261457	P11277	SPTB	Cytoplasm	Spectrin is the major constituent of the cytoskeletal network underlying the erythrocyte plasma membrane. It associates with band 4.1 and actin to form the cytoskeletal superstructure of the erythrocyte plasma membrane.
Phosphorylation(Y)@289 Phosphorylation(S)@291 Glutamate--cysteine ligase catalytic subunit	1	-0.0143553	0.252666	P48506	GCLC
Transketolase	2	-0.0143553	0.0434954	P29401	TKT		Catalyzes the transfer of a two-carbon ketol group from a ketose donor to an aldose acceptor, via a covalent intermediate with the cofactor thiamine pyrophosphate.
Flotillin-2	1	-0.0143553	0.00722564	Q14254	FLOT2	Cell membrane	May act as a scaffolding protein within caveolar membranes, functionally participating in formation of caveolae or caveolae-like vesicles. May be involved in epidermal cell adhesion and epidermal structure and function.
Band 3 anion transport protein	29	-0.0285692	0.34727	P02730	SLC4A1	Cell membrane	Functions both as a transporter that mediates electroneutral anion exchange across the cell membrane and as a structural protein. Major integral membrane glycoprotein of the erythrocyte membrane; required for normal flexibility and stability of the erythrocyte membrane and for normal erythrocyte shape via the interactions of its cytoplasmic domain with cytoskeletal proteins, glycolytic enzymes, a…
Flavin reductase (NADPH)	7	-0.0285692	0.168386	P30043	BLVRB	Cytoplasm	Broad specificity oxidoreductase that catalyzes the NADPH-dependent reduction of a variety of flavins, such as riboflavin, FAD or FMN, biliverdins, methemoglobin and PQQ (pyrroloquinoline quinone). Contributes to heme catabolism and metabolizes linear tetrapyrroles. Can also reduce the complexed Fe(3+) iron to Fe(2+) in the presence of FMN and NADPH. In the liver, converts biliverdin to bilirubin.
Cullin-associated NEDD8-dissociated protein 1	9	-0.0285692	0.161907	Q86VP6	CAND1	Cytoplasm	Key assembly factor of SCF (SKP1-CUL1-F-box protein) E3 ubiquitin ligase complexes that promotes the exchange of the substrate-recognition F-box subunit in SCF complexes, thereby playing a key role in the cellular repertoire of SCF complexes. Acts as a F-box protein exchange factor. The exchange activity of CAND1 is coupled with cycles of neddylation conjugation: in the deneddylated state, cullin…
ubiquitinylation residue(C-term K)@83 Hemoglobin subunit delta	1	-0.0285692	0.0290491	P02042	HBD		Involved in oxygen transport from the lung to the various peripheral tissues.
Phosphorylation(T)@747 Phosphorylation(T)@751 Ankyrin-1	1	-0.0565835	0.689519	P16157	ANK1	Cytoplasm	Attaches integral membrane proteins to cytoskeletal elements; binds to the erythrocyte membrane protein band 4.2, to Na-K ATPase, to the lymphocyte membrane protein GP85, and to the cytoskeletal proteins fodrin, tubulin, vimentin and desmin. Erythrocyte ankyrins also link spectrin (beta chain) to the cytoplasmic domain of the erythrocytes anion exchange protein; they retain most or all of these b…
Phosphorylation(Y)@131 Hemoglobin subunit beta	2	-0.0565835	0.218604	P68871	HBB		Involved in oxygen transport from the lung to the various peripheral tissues.
ATP-citrate synthase	7	-0.0565835	0.143997	P53396	ACLY	Cytoplasm	ATP-citrate synthase is the primary enzyme responsible for the synthesis of cytosolic acetyl-CoA in many tissues. Has a central role in de novo lipid synthesis. In nervous tissue it may be involved in the biosynthesis of acetylcholine.
Ribose-phosphate pyrophosphokinase 2	1	-0.0703893	0.382475	P11908	PRPS2		Catalyzes the synthesis of phosphoribosylpyrophosphate (PRPP) that is essential for nucleotide synthesis.
Phosphorylation(T)@375 Band 3 anion transport protein	2	-0.0703893	0.350276	P02730	SLC4A1	Cell membrane	Functions both as a transporter that mediates electroneutral anion exchange across the cell membrane and as a structural protein. Major integral membrane glycoprotein of the erythrocyte membrane; required for normal flexibility and stability of the erythrocyte membrane and for normal erythrocyte shape via the interactions of its cytoplasmic domain with cytoskeletal proteins, glycolytic enzymes, a…
Phosphorylation(T)@85 Hemoglobin subunit beta	1	-0.0703893	0.279758	P68871	HBB		Involved in oxygen transport from the lung to the various peripheral tissues.
ubiquitinylation residue(K)@136 Trypsin-3	1	-0.0703893	0.0663609	P35030	PRSS3	Secreted	Digestive protease specialized for the degradation of trypsin inhibitors. In the ileum, may be involved in defensin processing, including DEFA5.
Phosphorylation(T)@961 Ankyrin-1	1	-0.0703893	0.0527134	P16157	ANK1	Cytoplasm	Attaches integral membrane proteins to cytoskeletal elements; binds to the erythrocyte membrane protein band 4.2, to Na-K ATPase, to the lymphocyte membrane protein GP85, and to the cytoskeletal proteins fodrin, tubulin, vimentin and desmin. Erythrocyte ankyrins also link spectrin (beta chain) to the cytoplasmic domain of the erythrocytes anion exchange protein; they retain most or all of these b…
Phosphorylation(S)@76 Phosphorylation(S)@79 Peroxiredoxin-2	1	-0.0703893	0.0291884	P32119	PRDX2	Cytoplasm	Involved in redox regulation of the cell. Reduces peroxides with reducing equivalents provided through the thioredoxin system. It is not able to receive electrons from glutaredoxin. May play an important role in eliminating peroxides generated during metabolism. Might participate in the signaling cascades of growth factors and tumor necrosis factor-alpha by regulating the intracellular concentrat…
GTP-binding nuclear protein Ran	4	-0.0840643	0.27951	P62826	RAN	Nucleus	GTP-binding protein involved in nucleocytoplasmic transport. Required for the import of protein into the nucleus and also for RNA export. Involved in chromatin condensation and control of cell cycle (By similarity). The complex with BIRC5/ survivin plays a role in mitotic spindle formation by serving as a physical scaffold to help deliver the RAN effector molecule TPX2 to microtubules. Acts as a …
Phosphorylation(S)@1942 Phosphorylation(T)@1944 Nuclear pore complex protein Nup205	1	-0.0840643	0.066108	Q92621	NUP205	Nucleus membrane	Plays a role in the nuclear pore complex (NPC) assembly and/or maintenance. May anchor NUP62 and other nucleoporins, but not NUP153 and TPR, to the NPC.
Proteasome subunit alpha type-7	1	-0.0840643	0.0268721	O14818	PSMA7	Cytoplasm	The proteasome is a multicatalytic proteinase complex which is characterized by its ability to cleave peptides with Arg, Phe, Tyr, Leu, and Glu adjacent to the leaving group at neutral or slightly basic pH. The proteasome has an ATP-dependent proteolytic activity. Plays an important role in the regulation of cell proliferation or cell cycle control, transcriptional regulation, immune and stress r…
ubiquitinylation residue(C-term K)@416 Spectrin alpha chain, erythrocytic 1	1	-0.0840643	0.0138555	P02549	SPTA1	Cytoplasm	Spectrin is the major constituent of the cytoskeletal network underlying the erythrocyte plasma membrane. It associates with band 4.1 and actin to form the cytoskeletal superstructure of the erythrocyte plasma membrane.
Blood group Rh(CE) polypeptide	1	-0.0976108	0.102318	P18577	RHCE	Membrane	May be part of an oligomeric complex which is likely to have a transport or channel function in the erythrocyte membrane.
ubiquitinylation residue(C-term K)@41 Hemoglobin subunit alpha	1	-0.0976108	0.00191511	P69905	HBA1		Involved in oxygen transport from the lung to the various peripheral tissues.
Phosphorylation(N-term T)@42 Phosphorylation(Y)@43 Hemoglobin subunit alpha	1	-0.111031	0.256177	P69905	HBA1		Involved in oxygen transport from the lung to the various peripheral tissues.
Phosphorylation(S)@82 Hemoglobin subunit alpha	1	-0.111031	0.0577438	P69905	HBA1		Involved in oxygen transport from the lung to the various peripheral tissues.
WD repeat-containing protein 81	1	-0.111031	0.0337174	Q562E7	WDR81	Mitochondrion	Seems to have a role in maintenance of normal mitochondrial structure and organization. Promotes Purkinje and photoreceptor cell survival.
F-box only protein 7	3	-0.124328	0.603626	Q9Y3I1	FBXO7	Cytoplasm	Substrate recognition component of a SCF (SKP1-CUL1-F-box protein) E3 ubiquitin-protein ligase complex which mediates the ubiquitination and subsequent proteasomal degradation of target proteins. Recognizes BIRC2 and DLGAP5. Plays a role downstream of PINK1 in the clearance of damaged mitochondria via selective autophagy (mitophagy) by targeting PARK2 to dysfunctional depolarized mitochondria. Pr…
ubiquitinylation residue(K)@63 Ubiquitin-60S ribosomal protein L40	1	-0.124328	0.203426	P62987	UBA52	Cytoplasm	Ubiquitin: Exists either covalently attached to another protein, or free (unanchored). When covalently bound, it is conjugated to target proteins via an isopeptide bond either as a monomer (monoubiquitin), a polymer linked via different Lys residues of the ubiquitin (polyubiquitin chains) or a linear polymer linked via the initiator Met of the ubiquitin (linear polyubiquitin chains). Polyubiquiti…
Phosphorylation(N-term T)@899 Spectrin beta chain, erythrocytic	2	-0.124328	0.201418	P11277	SPTB	Cytoplasm	Spectrin is the major constituent of the cytoskeletal network underlying the erythrocyte plasma membrane. It associates with band 4.1 and actin to form the cytoskeletal superstructure of the erythrocyte plasma membrane.
Proteasome subunit alpha type-6	1	-0.124328	0.0893222	P60900	PSMA6	Cytoplasm	The proteasome is a multicatalytic proteinase complex which is characterized by its ability to cleave peptides with Arg, Phe, Tyr, Leu, and Glu adjacent to the leaving group at neutral or slightly basic pH. The proteasome has an ATP-dependent proteolytic activity.
ubiquitinylation residue(K)@133 Hemoglobin subunit beta	1	-0.124328	0.00797697	P68871	HBB		Involved in oxygen transport from the lung to the various peripheral tissues.
S-nitrosylation(C)@190 Endonuclease domain-containing 1 protein	1	-0.137504	0.194567	O94919	ENDOD1	Secreted	May act as a DNase and a RNase.
Myosin-14	1	-0.137504	0.0593341	Q7Z406	MYH14		Cellular myosin that appears to play a role in cytokinesis, cell shape, and specialized functions such as secretion and capping.
ubiquitinylation residue(K)@17 Hemoglobin subunit alpha	1	-0.15056	0.113115	P69905	HBA1		Involved in oxygen transport from the lung to the various peripheral tissues.
Immunoglobulin kappa constant	2	-0.15056	0.0318908	P01834	IGKC
Nucleoside diphosphate kinase A	2	-0.163499	0.405386	P15531	NME1	Cytoplasm	Major role in the synthesis of nucleoside triphosphates other than ATP. The ATP gamma phosphate is transferred to the NDP beta phosphate via a ping-pong mechanism, using a phosphorylated active-site intermediate. Possesses nucleoside-diphosphate kinase, serine/threonine-specific protein kinase, geranyl and farnesyl pyrophosphate kinase, histidine protein kinase and 3'-5' exonuclease activities. I…
S-formylglutathione hydrolase	1	-0.163499	0.145269	P10768	ESD	Cytoplasm	Serine hydrolase involved in the detoxification of formaldehyde.
Trypsin-3	1	-0.163499	0.119129	P35030	PRSS3	Secreted	Digestive protease specialized for the degradation of trypsin inhibitors. In the ileum, may be involved in defensin processing, including DEFA5.
Glyceraldehyde-3-phosphate dehydrogenase	7	-0.176323	0.478339	P04406	GAPDH	Cytoplasm	Has both glyceraldehyde-3-phosphate dehydrogenase and nitrosylase activities, thereby playing a role in glycolysis and nuclear functions, respectively. Participates in nuclear events including transcription, RNA transport, DNA replication and apoptosis. Nuclear functions are probably due to the nitrosylase activity that mediates cysteine S-nitrosylation of nuclear target proteins such as SIRT1, H…
Phosphorylation(Y)@325 Phosphorylation(S)@337 Catalase	1	-0.176323	0.0474497	P04040	CAT	Peroxisome	Occurs in almost all aerobically respiring organisms and serves to protect cells from the toxic effects of hydrogen peroxide. Promotes growth of cells including T-cells, B-cells, myeloid leukemia cells, melanoma cells, mastocytoma cells and normal and transformed fibroblast cells.
Proteasome subunit alpha type-1	2	-0.189034	0.219827	P25786	PSMA1	Cytoplasm	The proteasome is a multicatalytic proteinase complex which is characterized by its ability to cleave peptides with Arg, Phe, Tyr, Leu, and Glu adjacent to the leaving group at neutral or slightly basic pH. The proteasome has an ATP-dependent proteolytic activity. Mediates the lipopolysaccharide-induced signal transduction in the macrophage proteasome (By similarity). Might be involved in the ant…
Erythrocyte membrane protein band 4.2	15	-0.214125	0.28609	P16452	EPB42	Cell membrane	Probably plays an important role in the regulation of erythrocyte shape and mechanical properties.
Phosphorylation(S)@1181 Spectrin alpha chain, erythrocytic 1	1	-0.226509	0.554396	P02549	SPTA1	Cytoplasm	Spectrin is the major constituent of the cytoskeletal network underlying the erythrocyte plasma membrane. It associates with band 4.1 and actin to form the cytoskeletal superstructure of the erythrocyte plasma membrane.
Xaa-Pro dipeptidase	1	-0.226509	0.373968	P12955	PEPD		Splits dipeptides with a prolyl or hydroxyprolyl residue in the C-terminal position. Plays an important role in collagen metabolism because the high level of iminoacids in collagen.
Glutamate--cysteine ligase regulatory subunit	1	-0.226509	0.123147	P48507	GCLM
ubiquitinylation residue(K)@40 Carbonic anhydrase 1	1	-0.238787	0.51272	P00915	CA1	Cytoplasm	Reversible hydration of carbon dioxide. Can hydrates cyanamide to urea.
Serine/threonine-protein phosphatase 2A activator	2	-0.238787	0.221342	Q15257	PPP2R4	Cytoplasm	PPIases accelerate the folding of proteins. It catalyzes the cis-trans isomerization of proline imidic peptide bonds in oligopeptides. Acts as a regulatory subunit for serine/threonine-protein phosphatase 2A (PP2A) modulating its activity or substrate specificity, probably by inducing a conformational change in the catalytic subunit, a proposed direct target of the PPIase. Can reactivate inactive…
Protein 4.1	15	-0.238787	0.17412	P11171	EPB41	Cytoplasm	Protein 4.1 is a major structural element of the erythrocyte membrane skeleton. It plays a key role in regulating membrane physical properties of mechanical stability and deformability by stabilizing spectrin-actin interaction. Recruits DLG1 to membranes.
Aspartate aminotransferase, cytoplasmic	1	-0.238787	0.169155	P17174	GOT1	Cytoplasm	Biosynthesis of L-glutamate from L-aspartate or L-cysteine. Important regulator of levels of glutamate, the major excitatory neurotransmitter of the vertebrate central nervous system. Acts as a scavenger of glutamate in brain neuroprotection. The aspartate aminotransferase activity is involved in hepatic glucose synthesis during development and in adipocyte glyceroneogenesis. Using L-cysteine as …
Fermitin family homolog 3	2	-0.238787	0.0651482	Q86UX7	FERMT3	Cell projection	Plays a central role in cell adhesion in hematopoietic cells (PubMed:19234463, PubMed:26359933). Acts by activating the integrin beta-1-3 (ITGB1, ITGB2 and ITGB3) (By similarity). Required for integrin-mediated platelet adhesion and leukocyte adhesion to endothelial cells (PubMed:19234460). Required for activation of integrin beta-2 (ITGB2) in polymorphonuclear granulocytes (PMNs) (By similarity).
Calpain-1 catalytic subunit	10	-0.250962	0.421017	P07384	CAPN1	Cytoplasm	Calcium-regulated non-lysosomal thiol-protease which catalyze limited proteolysis of substrates involved in cytoskeletal remodeling and signal transduction.
Phosphorylation(T)@459 Spectrin alpha chain, erythrocytic 1	2	-0.263034	0.313632	P02549	SPTA1	Cytoplasm	Spectrin is the major constituent of the cytoskeletal network underlying the erythrocyte plasma membrane. It associates with band 4.1 and actin to form the cytoskeletal superstructure of the erythrocyte plasma membrane.
Transforming growth factor beta activator LRRC33	2	-0.275007	0.269379	Q86YC3	NRROS	Cell membrane	Negative regulator of reactive oxygen species (ROS) that limits ROS production by phagocytes during inflammatory response, thereby playing a role during host defense. Acts via direct interaction with CYBB/NOX2 monomer that impairs interaction between CYBB/NOX2 and CYBA/p22-phox and formation of a stable NOX2 complex (By similarity). May play a critical role in desensitizing TLR signaling through …
Fructose-bisphosphate aldolase A	2	-0.275007	0.204259	P04075	ALDOA	Cytoplasm	Plays a key role in glycolysis and gluconeogenesis. In addition, may also function as scaffolding protein (By similarity).
Band 4.1-like protein 1	2	-0.275007	0.16298	Q9H4G0	EPB41L1	Cytoplasm	May function to confer stability and plasticity to neuronal membrane via multiple interactions, including the spectrin-actin-based cytoskeleton, integral membrane channels and membrane-associated guanylate kinases.
Biliverdin reductase A	1	-0.275007	0.111315	P53004	BLVRA	Cytoplasm	Reduces the gamma-methene bridge of the open tetrapyrrole, biliverdin IX alpha, to bilirubin with the concomitant oxidation of a NADH or NADPH cofactor.
Phosphorylation(T)@185 Rab GDP dissociation inhibitor beta	1	-0.286881	0.30557	P50395	GDI2	Cytoplasm	Regulates the GDP/GTP exchange reaction of most Rab proteins by inhibiting the dissociation of GDP from them, and the subsequent binding of GTP to them.
Bisphosphoglycerate mutase	1	-0.286881	0.0991415	P07738	BPGM		Plays a major role in regulating hemoglobin oxygen affinity by controlling the levels of its allosteric effector 2,3-bisphosphoglycerate (2,3-BPG). Also exhibits mutase (EC 5.4.2.1) and phosphatase (EC 3.1.3.13) activities.
Hemoglobin subunit beta	27	-0.298658	0.293453	P68871	HBB		Involved in oxygen transport from the lung to the various peripheral tissues.
Dematin	3	-0.298658	0.27043	Q08495	DMTN	Cytoplasm	Membrane-cytoskeleton-associated protein with F-actin-binding activity that induces F-actin bundles formation and stabilization. Its F-actin-bundling activity is reversibly regulated upon its phosphorylation by the cAMP-dependent protein kinase A (PKA). Binds to the erythrocyte membrane glucose transporter-1 SLC2A1/GLUT1, and hence stabilizes and attaches the spectrin-actin network to the erythro…
Phosphorylation(S)@162 Band 3 anion transport protein	1	-0.298658	0.191182	P02730	SLC4A1	Cell membrane	Functions both as a transporter that mediates electroneutral anion exchange across the cell membrane and as a structural protein. Major integral membrane glycoprotein of the erythrocyte membrane; required for normal flexibility and stability of the erythrocyte membrane and for normal erythrocyte shape via the interactions of its cytoplasmic domain with cytoskeletal proteins, glycolytic enzymes, a…
Retinal dehydrogenase 1	2	-0.321928	0.230327	P00352	ALDH1A1	Cytoplasm	Binds free retinal and cellular retinol-binding protein-bound retinal. Can convert/oxidize retinaldehyde to retinoic acid (By similarity).
Bifunctional purine biosynthesis protein PURH	5	-0.321928	0.219539	P31939	ATIC		Bifunctional enzyme that catalyzes 2 steps in purine biosynthesis.
Phosphorylation(S)@913 Spectrin beta chain, erythrocytic	1	-0.321928	0.160459	P11277	SPTB	Cytoplasm	Spectrin is the major constituent of the cytoskeletal network underlying the erythrocyte plasma membrane. It associates with band 4.1 and actin to form the cytoskeletal superstructure of the erythrocyte plasma membrane.
ubiquitinylation residue(K)@28 Fructose-bisphosphate aldolase A	1	-0.333424	0.293026	P04075	ALDOA	Cytoplasm	Plays a key role in glycolysis and gluconeogenesis. In addition, may also function as scaffolding protein (By similarity).
Low molecular weight phosphotyrosine protein phosphatase	2	-0.333424	0.257432	P24666	ACP1	Cytoplasm	Acts on tyrosine phosphorylated proteins, low-MW aryl phosphates and natural and synthetic acyl phosphates. Isoform 3 does not possess phosphatase activity.
Phosphorylation(T)@1738 Trinucleotide repeat-containing gene 6A protein	1	-0.333424	0.123205	Q8NDV7	TNRC6A	Cytoplasm	Plays a role in RNA-mediated gene silencing by both micro-RNAs (miRNAs) and short interfering RNAs (siRNAs). Required for miRNA-dependent repression of translation and for siRNA-dependent endonucleolytic cleavage of complementary mRNAs by argonaute family proteins. As scaffoldng protein associates with argonaute proteins bound to partially complementary mRNAs and simultaneously can recruit CCR4-N…
S-nitrosylation(C)@377 Catalase	1	-0.356144	0.701802	P04040	CAT	Peroxisome	Occurs in almost all aerobically respiring organisms and serves to protect cells from the toxic effects of hydrogen peroxide. Promotes growth of cells including T-cells, B-cells, myeloid leukemia cells, melanoma cells, mastocytoma cells and normal and transformed fibroblast cells.
Obg-like ATPase 1	1	-0.356144	0.250341	Q9NTK5	OLA1	Cytoplasm	Hydrolyzes ATP, and can also hydrolyze GTP with lower efficiency. Has lower affinity for GTP.
ubiquitinylation residue(K)@138 Carbonic anhydrase 1	1	-0.356144	0.0514892	P00915	CA1	Cytoplasm	Reversible hydration of carbon dioxide. Can hydrates cyanamide to urea.
Solute carrier family 2, facilitated glucose transporter member 1	3	-0.367371	0.273436	P11166	SLC2A1	Cell membrane	Facilitative glucose transporter. This isoform may be responsible for constitutive or basal glucose uptake. Has a very broad substrate specificity; can transport a wide range of aldoses including both pentoses and hexoses.
Phosphorylation(Y)@278 Methanethiol oxidase	1	-0.367371	0.263205	Q13228	SELENBP1	Nucleus	Selenium-binding protein which may be involved in the sensing of reactive xenobiotics in the cytoplasm. May be involved in intra-Golgi protein transport (By similarity).
Protein argonaute-2	2	-0.367371	0.256804	Q9UKV8	AGO2	Cytoplasm	Required for RNA-mediated gene silencing (RNAi) by the RNA-induced silencing complex (RISC). The 'minimal RISC' appears to include AGO2 bound to a short guide RNA such as a microRNA (miRNA) or short interfering RNA (siRNA). These guide RNAs direct RISC to complementary mRNAs that are targets for RISC-mediated gene silencing. The precise mechanism of gene silencing depends on the degree of complem…
S-nitrosylation(C)@144 Immunoglobulin heavy constant gamma 1	1	-0.367371	0.0176383	P01857	IGHG1	Secreted
Hypoxanthine-guanine phosphoribosyltransferase	2	-0.378512	0.330311	P00492	HPRT1	Cytoplasm	Converts guanine to guanosine monophosphate, and hypoxanthine to inosine monophosphate. Transfers the 5-phosphoribosyl group from 5-phosphoribosylpyrophosphate onto the purine. Plays a central role in the generation of purine nucleotides through the purine salvage pathway.
S-nitrosylation(C)@94 Hemoglobin subunit delta	2	-0.378512	0.1926	P02042	HBD		Involved in oxygen transport from the lung to the various peripheral tissues.
Phosphorylation(S)@79 Phosphorylation(T)@82 Peroxiredoxin-2	1	-0.378512	0.0544822	P32119	PRDX2	Cytoplasm	Involved in redox regulation of the cell. Reduces peroxides with reducing equivalents provided through the thioredoxin system. It is not able to receive electrons from glutaredoxin. May play an important role in eliminating peroxides generated during metabolism. Might participate in the signaling cascades of growth factors and tumor necrosis factor-alpha by regulating the intracellular concentrat…
Tyrosine-protein kinase Lyn	2	-0.389567	0.151503	P07948	LYN	Cell membrane	Non-receptor tyrosine-protein kinase that transmits signals from cell surface receptors and plays an important role in the regulation of innate and adaptive immune responses, hematopoiesis, responses to growth factors and cytokines, integrin signaling, but also responses to DNA damage and genotoxic agents. Functions primarily as negative regulator, but can also function as activator, depending on…
Phosphorylation(S)@10 Fumarylacetoacetase	1	-0.389567	0.11685	P16930	FAH
Phosphorylation(S)@356 Band 3 anion transport protein	1	-0.400538	0.515131	P02730	SLC4A1	Cell membrane	Functions both as a transporter that mediates electroneutral anion exchange across the cell membrane and as a structural protein. Major integral membrane glycoprotein of the erythrocyte membrane; required for normal flexibility and stability of the erythrocyte membrane and for normal erythrocyte shape via the interactions of its cytoplasmic domain with cytoskeletal proteins, glycolytic enzymes, a…
Carbonic anhydrase 1	19	-0.400538	0.416121	P00915	CA1	Cytoplasm	Reversible hydration of carbon dioxide. Can hydrates cyanamide to urea.
Hydroxyacylglutathione hydrolase, mitochondrial	1	-0.422233	0.485984	Q16775	HAGH	Mitochondrion matrix	Thiolesterase that catalyzes the hydrolysis of S-D-lactoyl-glutathione to form glutathione and D-lactic acid.
Platelet-activating factor acetylhydrolase IB subunit gamma	1	-0.422233	0.367644	Q15102	PAFAH1B3	Cytoplasm	Inactivates paf by removing the acetyl group at the sn-2 position. This is a catalytic subunit. Plays an important role during the development of brain.
Rab GDP dissociation inhibitor beta	3	-0.422233	0.236722	P50395	GDI2	Cytoplasm	Regulates the GDP/GTP exchange reaction of most Rab proteins by inhibiting the dissociation of GDP from them, and the subsequent binding of GTP to them.
Phosphorylation(T)@304 Liprin-beta-2	1	-0.432959	0.0774302	Q8ND30	PPFIBP2		May regulate the disassembly of focal adhesions. Did not bind receptor-like tyrosine phosphatases type 2A.
S-nitrosylation(C)@125 Serum albumin	1	-0.454176	0.124129	P02768	ALB	Secreted	Serum albumin, the main protein of plasma, has a good binding capacity for water, Ca(2+), Na(+), K(+), fatty acids, hormones, bilirubin and drugs. Its main function is the regulation of the colloidal osmotic pressure of blood. Major zinc transporter in plasma, typically binds about 80% of all plasma zinc.
L-lactate dehydrogenase A chain	3	-0.464668	0.560352	P00338	LDHA	Cytoplasm
Syntaphilin	1	-0.464668	0.407379	O15079	SNPH	Membrane	Inhibits SNARE complex formation by absorbing free syntaxin-1.
Flotillin-1	4	-0.475085	0.155647	O75955	FLOT1	Cell membrane	May act as a scaffolding protein within caveolar membranes, functionally participating in formation of caveolae or caveolae-like vesicles.
Phosphorylation(Y)@21 Carbonic anhydrase 1	1	-0.485427	0.405497	P00915	CA1	Cytoplasm	Reversible hydration of carbon dioxide. Can hydrates cyanamide to urea.
ubiquitinylation residue(K)@46 Carbonic anhydrase 1	1	-0.495695	0.873544	P00915	CA1	Cytoplasm	Reversible hydration of carbon dioxide. Can hydrates cyanamide to urea.
Alpha-adducin	5	-0.495695	0.138406	P35611	ADD1	Cytoplasm	Membrane-cytoskeleton-associated protein that promotes the assembly of the spectrin-actin network. Binds to calmodulin.
Phosphorylation(T)@403 Transitional endoplasmic reticulum ATPase	1	-0.505891	0.0209071	P55072	VCP	Cytoplasm	Necessary for the fragmentation of Golgi stacks during mitosis and for their reassembly after mitosis. Involved in the formation of the transitional endoplasmic reticulum (tER). The transfer of membranes from the endoplasmic reticulum to the Golgi apparatus occurs via 50-70 nm transition vesicles which derive from part-rough, part-smooth transitional elements of the endoplasmic reticulum (tER). V…
Peroxiredoxin-1	1	-0.516015	0.344958	Q06830	PRDX1	Cytoplasm	Involved in redox regulation of the cell. Reduces peroxides with reducing equivalents provided through the thioredoxin system but not from glutaredoxin. May play an important role in eliminating peroxides generated during metabolism. Might participate in the signaling cascades of growth factors and tumor necrosis factor-alpha by regulating the intracellular concentrations of H(2)O(2). Reduces an …
Phosphoglycerate kinase 1	2	-0.526069	0.962574	P00558	PGK1	Cytoplasm	In addition to its role as a glycolytic enzyme, it seems that PGK-1 acts as a polymerase alpha cofactor protein (primer recognition protein) (PubMed:2324090). May play a role in sperm motility (PubMed:26677959).
S-nitrosylation(C)@167 Spectrin alpha chain, erythrocytic 1	1	-0.526069	0.410162	P02549	SPTA1	Cytoplasm	Spectrin is the major constituent of the cytoskeletal network underlying the erythrocyte plasma membrane. It associates with band 4.1 and actin to form the cytoskeletal superstructure of the erythrocyte plasma membrane.
Delta-aminolevulinic acid dehydratase	2	-0.526069	0.300856	P13716	ALAD		Catalyzes an early step in the biosynthesis of tetrapyrroles. Binds two molecules of 5-aminolevulinate per subunit, each at a distinct site, and catalyzes their condensation to form porphobilinogen.
Carbonic anhydrase 2	10	-0.545968	0.549905	P00918	CA2	Cytoplasm	Essential for bone resorption and osteoclast differentiation (By similarity). Reversible hydration of carbon dioxide. Can hydrate cyanamide to urea. Involved in the regulation of fluid secretion into the anterior chamber of the eye. Contributes to intracellular pH regulation in the duodenal upper villous epithelium during proton-coupled peptide absorption. Stimulates the chloride-bicarbonate exch…
Peroxiredoxin-2	11	-0.545968	0.427361	P32119	PRDX2	Cytoplasm	Involved in redox regulation of the cell. Reduces peroxides with reducing equivalents provided through the thioredoxin system. It is not able to receive electrons from glutaredoxin. May play an important role in eliminating peroxides generated during metabolism. Might participate in the signaling cascades of growth factors and tumor necrosis factor-alpha by regulating the intracellular concentrat…
Phosphorylation(Y)@58 Band 3 anion transport protein	1	-0.555816	0.371713	P02730	SLC4A1	Cell membrane	Functions both as a transporter that mediates electroneutral anion exchange across the cell membrane and as a structural protein. Major integral membrane glycoprotein of the erythrocyte membrane; required for normal flexibility and stability of the erythrocyte membrane and for normal erythrocyte shape via the interactions of its cytoplasmic domain with cytoskeletal proteins, glycolytic enzymes, a…
Phosphorylation(S)@50 Hemoglobin subunit delta	1	-0.555816	0.139542	P02042	HBD		Involved in oxygen transport from the lung to the various peripheral tissues.
Immunoglobulin heavy constant gamma 1	5	-0.555816	0.10386	P01857	IGHG1	Secreted
Peroxiredoxin-6	5	-0.565597	0.406271	P30041	PRDX6	Cytoplasm	Involved in redox regulation of the cell. Can reduce H(2)O(2) and short chain organic, fatty acid, and phospholipid hydroperoxides. May play a role in the regulation of phospholipid turnover as well as in protection against oxidative injury.
Phosphorylation(N-term S)@10 Phosphorylation(T)@13 Hemoglobin subunit beta	1	-0.641546	0.232473	P68871	HBB		Involved in oxygen transport from the lung to the various peripheral tissues.
Alpha-2-macroglobulin	1	-0.641546	0.167747	P01023	A2M	Secreted	Is able to inhibit all four classes of proteinases by a unique 'trapping' mechanism. This protein has a peptide stretch, called the 'bait region' which contains specific cleavage sites for different proteinases. When a proteinase cleaves the bait region, a conformational change is induced in the protein which traps the proteinase. The entrapped enzyme remains active against low molecular weight s…
Catalase	22	-0.650765	0.394049	P04040	CAT	Peroxisome	Occurs in almost all aerobically respiring organisms and serves to protect cells from the toxic effects of hydrogen peroxide. Promotes growth of cells including T-cells, B-cells, myeloid leukemia cells, melanoma cells, mastocytoma cells and normal and transformed fibroblast cells.
Cullin-1	2	-0.650765	0.0935033	Q13616	CUL1		Core component of multiple cullin-RING-based SCF (SKP1-CUL1-F-box protein) E3 ubiquitin-protein ligase complexes, which mediate the ubiquitination of proteins involved in cell cycle progression, signal transduction and transcription. In the SCF complex, serves as a rigid scaffold that organizes the SKP1-F-box protein and RBX1 subunits. May contribute to catalysis through positioning of the substr…
Phosphorylation(S)@220 Purine nucleoside phosphorylase	1	-0.669027	0.625802	P00491	PNP	Cytoplasm	The purine nucleoside phosphorylases catalyze the phosphorolytic breakdown of the N-glycosidic bond in the beta-(deoxy)ribonucleoside molecules, with the formation of the corresponding free purine bases and pentose-1-phosphate.
S-nitrosylation(C)@386 Transketolase	1	-0.669027	0.0648456	P29401	TKT		Catalyzes the transfer of a two-carbon ketol group from a ketose donor to an aldose acceptor, via a covalent intermediate with the cofactor thiamine pyrophosphate.
Malate dehydrogenase, cytoplasmic	2	-0.713696	0.39545	P40925	MDH1	Cytoplasm
Phosphorylation(S)@73 Hemoglobin subunit delta	1	-0.731183	0.0230542	P02042	HBD		Involved in oxygen transport from the lung to the various peripheral tissues.
Serum albumin	3	-0.757023	0.298778	P02768	ALB	Secreted	Serum albumin, the main protein of plasma, has a good binding capacity for water, Ca(2+), Na(+), K(+), fatty acids, hormones, bilirubin and drugs. Its main function is the regulation of the colloidal osmotic pressure of blood. Major zinc transporter in plasma, typically binds about 80% of all plasma zinc.
Immunoglobulin heavy constant alpha 1	5	-0.765535	0.14315	P01876	IGHA1		Ig alpha is the major immunoglobulin class in body secretions. It may serve both to defend against local infection and to prevent access of foreign antigens to the general immunologic system.
S-nitrosylation(C)@113 Hemoglobin subunit delta	1	-0.773996	1.06148	P02042	HBD		Involved in oxygen transport from the lung to the various peripheral tissues.
S-nitrosylation(C)@30 Acylamino-acid-releasing enzyme	1	-0.773996	0.327995	P13798	APEH	Cytoplasm	This enzyme catalyzes the hydrolysis of the N-terminal peptide bond of an N-acetylated peptide to generate an N-acetylated amino acid and a peptide with a free N-terminus. It preferentially cleaves off Ac-Ala, Ac-Met and Ac-Ser.
Adenylosuccinate lyase	1	-0.790772	0.584026	P30566	ADSL		Catalyzes two non-sequential steps in de novo AMP synthesis: converts (S)-2-(5-amino-1-(5-phospho-D-ribosyl)imidazole-4-carboxamido)succinate (SAICAR) to fumarate plus 5-amino-1-(5-phospho-D-ribosyl)imidazole-4-carboxamide, and thereby also contributes to de novo IMP synthesis, and converts succinyladenosine monophosphate (SAMP) to AMP and fumarate.
Glutathione S-transferase omega-1	2	-0.815575	0.506403	P78417	GSTO1	Cytoplasm	Exhibits glutathione-dependent thiol transferase and dehydroascorbate reductase activities. Has S-(phenacyl)glutathione reductase activity. Has also glutathione S-transferase activity. Participates in the biotransformation of inorganic arsenic and reduces monomethylarsonic acid (MMA) and dimethylarsonic acid.
Purine nucleoside phosphorylase	3	-0.847997	0.752027	P00491	PNP	Cytoplasm	The purine nucleoside phosphorylases catalyze the phosphorolytic breakdown of the N-glycosidic bond in the beta-(deoxy)ribonucleoside molecules, with the formation of the corresponding free purine bases and pentose-1-phosphate.
Fibrinogen beta chain	1	-0.85599	0.210067	P02675	FGB	Secreted	Cleaved by the protease thrombin to yield monomers which, together with fibrinogen alpha (FGA) and fibrinogen gamma (FGG), polymerize to form an insoluble fibrin matrix. Fibrin has a major function in hemostasis as one of the primary components of blood clots. In addition, functions during the early stages of wound repair to stabilize the lesion and guide cell migration during re-epithelializatio…
Ammonium transporter Rh type A	1	-0.863938	0.84649	Q02094	RHAG	Membrane	Associated with rhesus blood group antigen expression (PubMed:19744193). May be part of an oligomeric complex which is likely to have a transport or channel function in the erythrocyte membrane (PubMed:11062476, PubMed:11861637). Involved in ammonia transport across the erythrocyte membrane (PubMed:21849667, PubMed:22012326). Seems to act in monovalent cation transport (PubMed:18931342, PubMed:21…
Phosphorylation(S)@328 Serum albumin	1	-0.918386	0.137809	P02768	ALB	Secreted	Serum albumin, the main protein of plasma, has a good binding capacity for water, Ca(2+), Na(+), K(+), fatty acids, hormones, bilirubin and drugs. Its main function is the regulation of the colloidal osmotic pressure of blood. Major zinc transporter in plasma, typically binds about 80% of all plasma zinc.
ubiquitinylation residue(N-term K)@67 Hemoglobin subunit delta	1	-0.925999	0.429691	P02042	HBD		Involved in oxygen transport from the lung to the various peripheral tissues.
Phosphorylation(S)@337 Catalase	1	-0.941106	0.390619	P04040	CAT	Peroxisome	Occurs in almost all aerobically respiring organisms and serves to protect cells from the toxic effects of hydrogen peroxide. Promotes growth of cells including T-cells, B-cells, myeloid leukemia cells, melanoma cells, mastocytoma cells and normal and transformed fibroblast cells.
Fructose-bisphosphate aldolase C	4	-0.978196	0.0995236	P09972	ALDOC
Liprin-beta-2	1	-0.992768	1.12552	Q8ND30	PPFIBP2		May regulate the disassembly of focal adhesions. Did not bind receptor-like tyrosine phosphatases type 2A.
ubiquitinylation residue(C-term K)@96 Hemoglobin subunit beta	1	-1.02148	0.295678	P68871	HBB		Involved in oxygen transport from the lung to the various peripheral tissues.
Radixin	1	-1.02148	0.294735	P35241	RDX	Cell membrane	Probably plays a crucial role in the binding of the barbed end of actin filaments to the plasma membrane.
ubiquitinylation residue(K)@2346 Spectrin alpha chain, erythrocytic 1	2	-1.05658	0.145815	P02549	SPTA1	Cytoplasm	Spectrin is the major constituent of the cytoskeletal network underlying the erythrocyte plasma membrane. It associates with band 4.1 and actin to form the cytoskeletal superstructure of the erythrocyte plasma membrane.
Phosphorylation(S)@220 Phosphorylation(T)@221 Purine nucleoside phosphorylase	1	-1.08406	0.634512	P00491	PNP	Cytoplasm	The purine nucleoside phosphorylases catalyze the phosphorolytic breakdown of the N-glycosidic bond in the beta-(deoxy)ribonucleoside molecules, with the formation of the corresponding free purine bases and pentose-1-phosphate.
Phosphorylation(Y)@188 Methanethiol oxidase	1	-1.10434	0.392438	Q13228	SELENBP1	Nucleus	Selenium-binding protein which may be involved in the sensing of reactive xenobiotics in the cytoplasm. May be involved in intra-Golgi protein transport (By similarity).
Phosphorylation(S)@126 Carbonic anhydrase 1	1	-1.11103	0.0910863	P00915	CA1	Cytoplasm	Reversible hydration of carbon dioxide. Can hydrates cyanamide to urea.
ubiquitinylation residue(K)@77 Catalase	1	-1.1635	1.24109	P04040	CAT	Peroxisome	Occurs in almost all aerobically respiring organisms and serves to protect cells from the toxic effects of hydrogen peroxide. Promotes growth of cells including T-cells, B-cells, myeloid leukemia cells, melanoma cells, mastocytoma cells and normal and transformed fibroblast cells.
S-nitrosylation(C)@105 Hemoglobin subunit alpha	1	-1.19535	0.416688	P69905	HBA1		Involved in oxygen transport from the lung to the various peripheral tissues.
Phosphorylation(T)@171 Cytoskeleton-associated protein 4	1	-1.23879	0.505567	Q07065	CKAP4	Endoplasmic reticulum membrane	High-affinity epithelial cell surface receptor for APF.
Plasma membrane calcium-transporting ATPase 4	1	-1.24489	0.925549	P23634	ATP2B4	Cell membrane	Calcium/calmodulin-regulated and magnesium-dependent enzyme that catalyzes the hydrolysis of ATP coupled with the transport of calcium out of the cell (PubMed:8530416). By regulating sperm cell calcium homeostasis, may play a role in sperm motility (By similarity).
S-nitrosylation(C)@94 55 kDa erythrocyte membrane protein	1	-1.28688	0.484259	Q00013	MPP1	Membrane	Essential regulator of neutrophil polarity. Regulates neutrophil polarization by regulating AKT1 phosphorylation through a mechanism that is independent of PIK3CG activity (By similarity).
ubiquitinylation residue(K)@128 Hypoxanthine-guanine phosphoribosyltransferase	1	-1.29278	0.968592	P00492	HPRT1	Cytoplasm	Converts guanine to guanosine monophosphate, and hypoxanthine to inosine monophosphate. Transfers the 5-phosphoribosyl group from 5-phosphoribosylpyrophosphate onto the purine. Plays a central role in the generation of purine nucleotides through the purine salvage pathway.
S-nitrosylation(C)@396 Ammonium transporter Rh type A	1	-1.33914	0.208871	Q02094	RHAG	Membrane	Associated with rhesus blood group antigen expression (PubMed:19744193). May be part of an oligomeric complex which is likely to have a transport or channel function in the erythrocyte membrane (PubMed:11062476, PubMed:11861637). Involved in ammonia transport across the erythrocyte membrane (PubMed:21849667, PubMed:22012326). Seems to act in monovalent cation transport (PubMed:18931342, PubMed:21…
Phosphorylation(S)@121 Glutathione S-transferase omega-1	1	-1.37851	0.548367	P78417	GSTO1	Cytoplasm	Exhibits glutathione-dependent thiol transferase and dehydroascorbate reductase activities. Has S-(phenacyl)glutathione reductase activity. Has also glutathione S-transferase activity. Participates in the biotransformation of inorganic arsenic and reduces monomethylarsonic acid (MMA) and dimethylarsonic acid.
Phosphorylation(S)@228 Regulating synaptic membrane exocytosis protein 2	1	-1.38405	0.445996	Q9UQ26	RIMS2	Cell membrane	Rab effector involved in exocytosis. May act as scaffold protein. Plays a role in dendrite formation by melanocytes (PubMed:23999003).
Polypyrimidine tract-binding protein 3	1	-1.4489	0.230549	O95758	PTBP3		RNA-binding protein that mediates pre-mRNA alternative splicing regulation. Plays a role in the regulation of cell proliferation, differentiation and migration. Positive regulator of EPO-dependent erythropoiesis. Participates in cell differentiation regulation by repressing tissue-specific exons. Promotes FAS exon 6 skipping. Binds RNA, preferentially to both poly(G) and poly(U).
ubiquitinylation residue(K)@18 Hemoglobin subunit epsilon	1	-1.62293	0.217026	P02100	HBE1		The epsilon chain is a beta-type chain of early mammalian embryonic hemoglobin.
Phosphorylation(S)@441 Phosphorylation(T)@443 Transcription factor E4F1	1	-1.75275	0.577082	Q66K89	E4F1	Nucleus	May function as a transcriptional repressor. May also function as a ubiquitin ligase mediating ubiquitination of chromatin-associated TP53. Functions in cell survival and proliferation through control of the cell cycle. Functions in the p53 and pRB tumor suppressor pathways and regulates the cyclin CCNA2 transcription.
Phosphorylation(Y)@2339 Phosphorylation(T)@2340 Spectrin alpha chain, erythrocytic 1	1	-1.79909	0.26114	P02549	SPTA1	Cytoplasm	Spectrin is the major constituent of the cytoskeletal network underlying the erythrocyte plasma membrane. It associates with band 4.1 and actin to form the cytoskeletal superstructure of the erythrocyte plasma membrane.
ubiquitinylation residue(C-term K)@96 Hemoglobin subunit epsilon	1	-1.87971	0.461301	P02100	HBE1		The epsilon chain is a beta-type chain of early mammalian embryonic hemoglobin.
Carbonic anhydrase 3	1	-1.91839	0.93968	P07451	CA3	Cytoplasm	Reversible hydration of carbon dioxide.
Phosphorylation(T)@532 Phosphorylation(S)@535 Bifunctional purine biosynthesis protein PURH	1	-2.20477	0.855426	P31939	ATIC		Bifunctional enzyme that catalyzes 2 steps in purine biosynthesis.
ubiquitinylation residue(C-term K)@145 Hemoglobin subunit delta	2	-2.31904	0.309893	P02042	HBD		Involved in oxygen transport from the lung to the various peripheral tissues.
Complement C3	4	-2.38957	0.264401	P01024	C3	Secreted	C3 plays a central role in the activation of the complement system. Its processing by C3 convertase is the central reaction in both classical and alternative complement pathways. After activation C3b can bind covalently, via its reactive thioester, to cell surface carbohydrates or immune aggregates.
Phosphorylation(S)@103 Phosphorylation(T)@109 Hemoglobin subunit alpha	1	-3.09424	0.504733	P69905	HBA1		Involved in oxygen transport from the lung to the various peripheral tissues.
Phosphorylation(T)@109 Hemoglobin subunit alpha	1	-6.00607	1.10237	P69905	HBA1		Involved in oxygen transport from the lung to the various peripheral tissues.
			1.5	0.584963

## Sheet: Table2 HU treat vs SS RBC lys
Protein	# Peptides Quantified	HU Treated/ SS Log2	Log10 Pval	Accession	Gene	Subcellular Location	Function
Phosphorylation(S)@16 Protein phosphatase Slingshot homolog 3	1	2.17313	0.817585	Q8TE77	SSH3	Cytoplasm	Protein phosphatase which may play a role in the regulation of actin filament dynamics. Can dephosphorylate and activate the actin binding/depolymerizing factor cofilin, which subsequently binds to actin filaments and stimulates their disassembly (By similarity).
Phosphorylation(S)@232 Carbonic anhydrase 1	1	2.08066	0.274742	P00915	CA1	Cytoplasm	Reversible hydration of carbon dioxide. Can hydrates cyanamide to urea.
Phosphorylation(S)@100 Phosphorylation(T)@101 Carbonic anhydrase 1	1	2.04264	0.274578	P00915	CA1	Cytoplasm	Reversible hydration of carbon dioxide. Can hydrates cyanamide to urea.
ubiquitinylation residue(C-term K)@96 Hemoglobin subunit epsilon	1	2.02148	2.27572	P02100	HBE1		The epsilon chain is a beta-type chain of early mammalian embryonic hemoglobin.
S-nitrosylation(C)@94 Hemoglobin subunit gamma-1	1	2.01436	0.673869	P69891	HBG1		Gamma chains make up the fetal hemoglobin F, in combination with alpha chains.
Spectrin beta chain, non-erythrocytic 2	1	1.85997	0.94962	O15020	SPTBN2	Cytoplasm	Probably plays an important role in neuronal membrane skeleton.
Hemoglobin subunit gamma-2	5	1.85997	0.637141	P69892	HBG2		Gamma chains make up the fetal hemoglobin F, in combination with alpha chains.
Phosphorylation(T)@532 Phosphorylation(S)@535 Bifunctional purine biosynthesis protein PURH	1	1.82375	0.789949	P31939	ATIC		Bifunctional enzyme that catalyzes 2 steps in purine biosynthesis.
Dynactin subunit 1	1	1.81967	0.264162	Q14203	DCTN1	Cytoplasm	Required for the cytoplasmic dynein-driven retrograde movement of vesicles and organelles along microtubules. Dynein-dynactin interaction is a key component of the mechanism of axonal transport of vesicles and organelles.
Hemoglobin subunit gamma-1	12	1.76129	1.24949	P69891	HBG1		Gamma chains make up the fetal hemoglobin F, in combination with alpha chains.
S-nitrosylation(C)@94 Hemoglobin subunit epsilon	1	1.76129	0.421017	P02100	HBE1		The epsilon chain is a beta-type chain of early mammalian embryonic hemoglobin.
Zinc finger protein 292	1	1.73552	0.258297	O60281	ZNF292	Nucleus	May be involved in transcriptional regulation.
H(+)/Cl(-) exchange transporter 3	1	1.72247	1.71444	P51790	CLCN3	Early endosome membrane	Mediates the exchange of chloride ions against protons. Functions as antiporter and contributes to the acidification of the endosome and synaptic vesicle lumen, and may thereby affect vesicle trafficking and exocytosis. May play an important role in neuronal cell function through regulation of membrane excitability by protein kinase C. It could help neuronal cells to establish short-term memory.
ubiquitinylation residue(C-term K)@121 Hemoglobin subunit beta	1	1.69153	0.246034	P68871	HBB		Involved in oxygen transport from the lung to the various peripheral tissues.
Glutaredoxin-3	1	1.66448	0.238749	O76003	GLRX3	Cytoplasm	Critical negative regulator of cardiac hypertrophy and a positive inotropic regulator (By similarity). Crucial regulator of cellular iron homeostasis and hemoglobin maturation. May play a role in regulating the function of the thioredoxin system. Does not posses any thyoredoxin activity since it lacks the conserved motif that is essential for catalytic activity.
S-nitrosylation(C)@94 55 kDa erythrocyte membrane protein	1	1.65535	0.425621	Q00013	MPP1	Membrane	Essential regulator of neutrophil polarity. Regulates neutrophil polarization by regulating AKT1 phosphorylation through a mechanism that is independent of PIK3CG activity (By similarity).
S-nitrosylation(C)@314 Protein diaphanous homolog 1	1	1.61353	0.360215	O60610	DIAPH1	Cell membrane	Acts in a Rho-dependent manner to recruit PFY1 to the membrane. Required for the assembly of F-actin structures, such as actin cables and stress fibers. Nucleates actin filaments. Binds to the barbed end of the actin filament and slows down actin polymerization and depolymerization. Required for cytokinesis, and transcriptional activation of the serum response factor. DFR proteins couple Rho and …
ubiquitinylation residue(C-term K)@1491 Zinc finger protein 292	1	1.52607	0.292941	O60281	ZNF292	Nucleus	May be involved in transcriptional regulation.
Phosphorylation(S)@53 Hemoglobin subunit gamma-1	1	1.43829	0.513711	P69891	HBG1		Gamma chains make up the fetal hemoglobin F, in combination with alpha chains.
ubiquitinylation residue(K)@9 Hemoglobin subunit beta	1	1.42761	0.21524	P68871	HBB		Involved in oxygen transport from the lung to the various peripheral tissues.
ubiquitinylation residue(C-term K)@722 Transmembrane protein KIAA1109	1	1.36737	2.48149	Q2LD37	KIAA1109	Membrane
ubiquitinylation residue(K)@18 Hemoglobin subunit gamma-1	1	1.34483	0.990549	P69891	HBG1		Gamma chains make up the fetal hemoglobin F, in combination with alpha chains.
Phosphorylation(T)@109 Phosphorylation(T)@119 Hemoglobin subunit alpha	1	1.34483	0.555799	P69905	HBA1		Involved in oxygen transport from the lung to the various peripheral tissues.
Phosphorylation(Y)@1089 Spectrin alpha chain, erythrocytic 1	1	1.32193	0.668775	P02549	SPTA1	Cytoplasm	Spectrin is the major constituent of the cytoskeletal network underlying the erythrocyte plasma membrane. It associates with band 4.1 and actin to form the cytoskeletal superstructure of the erythrocyte plasma membrane.
Phosphorylation(S)@103 Phosphorylation(T)@119 Hemoglobin subunit alpha	1	1.25096	0.427942	P69905	HBA1		Involved in oxygen transport from the lung to the various peripheral tissues.
Phosphorylation(S)@1517 Phosphorylation(T)@1522 Spectrin alpha chain, erythrocytic 1	1	1.23879	0.199352	P02549	SPTA1	Cytoplasm	Spectrin is the major constituent of the cytoskeletal network underlying the erythrocyte plasma membrane. It associates with band 4.1 and actin to form the cytoskeletal superstructure of the erythrocyte plasma membrane.
ubiquitinylation residue(C-term K)@121 Hemoglobin subunit gamma-1	1	1.23266	0.180522	P69891	HBG1		Gamma chains make up the fetal hemoglobin F, in combination with alpha chains.
Bisphosphoglycerate mutase	2	1.21412	0.450997	P07738	BPGM		Plays a major role in regulating hemoglobin oxygen affinity by controlling the levels of its allosteric effector 2,3-bisphosphoglycerate (2,3-BPG). Also exhibits mutase (EC 5.4.2.1) and phosphatase (EC 3.1.3.13) activities.
ubiquitinylation residue(C-term K)@57 Spectrin beta chain, erythrocytic	1	1.21412	0.191789	P11277	SPTB	Cytoplasm	Spectrin is the major constituent of the cytoskeletal network underlying the erythrocyte plasma membrane. It associates with band 4.1 and actin to form the cytoskeletal superstructure of the erythrocyte plasma membrane.
ubiquitinylation residue(K)@96 Hemoglobin subunit gamma-1	2	1.20163	0.452964	P69891	HBG1		Gamma chains make up the fetal hemoglobin F, in combination with alpha chains.
Phosphorylation(S)@90 Hemoglobin subunit gamma-1	1	1.19535	2.56864	P69891	HBG1		Gamma chains make up the fetal hemoglobin F, in combination with alpha chains.
Importin-4	1	1.17632	0.0795114	Q8TEX9	IPO4	Cytoplasm	Functions in nuclear protein import as nuclear transport receptor. Serves as receptor for nuclear localization signals (NLS) in cargo substrates. Is thought to mediate docking of the importin/substrate complex to the nuclear pore complex (NPC) through binding to nucleoporin and the complex is subsequently translocated through the pore by an energy requiring, Ran-dependent mechanism. At the nucleo…
S-nitrosylation(C)@415 Transitional endoplasmic reticulum ATPase	1	1.1177	0.774174	P55072	VCP	Cytoplasm	Necessary for the fragmentation of Golgi stacks during mitosis and for their reassembly after mitosis. Involved in the formation of the transitional endoplasmic reticulum (tER). The transfer of membranes from the endoplasmic reticulum to the Golgi apparatus occurs via 50-70 nm transition vesicles which derive from part-rough, part-smooth transitional elements of the endoplasmic reticulum (tER). V…
S-nitrosylation(C)@144 Immunoglobulin heavy constant gamma 1	1	1.09085	0.0802422	P01857	IGHG1	Secreted
Malate dehydrogenase, cytoplasmic	2	1.07039	1.04335	P40925	MDH1	Cytoplasm
Ubiquitin-associated domain-containing protein 1	1	1.07039	0.180719	Q9BSL1	UBAC1	Cytoplasm	Non-catalytic subunit of the KPC complex that acts as E3 ubiquitin-protein ligase. Required for poly-ubiquitination and proteasome-mediated degradation of CDKN1B during G1 phase of the cell cycle.
Phosphorylation(N-term T)@1082 Phosphorylation(T)@1086 DNA damage-binding protein 1	1	1.02857	0.160208	Q16531	DDB1	Cytoplasm	Required for DNA repair. Binds to DDB2 to form the UV-damaged DNA-binding protein complex (the UV-DDB complex). The UV-DDB complex may recognize UV-induced DNA damage and recruit proteins of the nucleotide excision repair pathway (the NER pathway) to initiate DNA repair. The UV-DDB complex preferentially binds to cyclobutane pyrimidine dimers (CPD), 6-4 photoproducts (6-4 PP), apurinic sites and …
S-nitrosylation(C)@390 Serine/threonine-protein phosphatase 2A 65 kDa regulatory subunit A alpha isoform	1	1.02148	0.973467	P30153	PPP2R1A	Cytoplasm	The PR65 subunit of protein phosphatase 2A serves as a scaffolding molecule to coordinate the assembly of the catalytic subunit and a variable regulatory B subunit. Required for proper chromosome segregation and for centromeric localization of SGO1 in mitosis.
Phosphorylation(T)@459 Spectrin alpha chain, erythrocytic 1	2	1.02148	0.941195	P02549	SPTA1	Cytoplasm	Spectrin is the major constituent of the cytoskeletal network underlying the erythrocyte plasma membrane. It associates with band 4.1 and actin to form the cytoskeletal superstructure of the erythrocyte plasma membrane.
Phosphorylation(T)@403 Transitional endoplasmic reticulum ATPase	1	1.01436	0.719649	P55072	VCP	Cytoplasm	Necessary for the fragmentation of Golgi stacks during mitosis and for their reassembly after mitosis. Involved in the formation of the transitional endoplasmic reticulum (tER). The transfer of membranes from the endoplasmic reticulum to the Golgi apparatus occurs via 50-70 nm transition vesicles which derive from part-rough, part-smooth transitional elements of the endoplasmic reticulum (tER). V…
S-nitrosylation(C)@167 Spectrin alpha chain, erythrocytic 1	1	1.0072	1.34582	P02549	SPTA1	Cytoplasm	Spectrin is the major constituent of the cytoskeletal network underlying the erythrocyte plasma membrane. It associates with band 4.1 and actin to form the cytoskeletal superstructure of the erythrocyte plasma membrane.
Carbonic anhydrase 3	1	1	0.113622	P07451	CA3	Cytoplasm	Reversible hydration of carbon dioxide.
Phosphorylation(S)@433 Phosphorylation(T)@439 Ankyrin-1	1	1	0.0998514	P16157	ANK1	Cytoplasm	Attaches integral membrane proteins to cytoskeletal elements; binds to the erythrocyte membrane protein band 4.2, to Na-K ATPase, to the lymphocyte membrane protein GP85, and to the cytoskeletal proteins fodrin, tubulin, vimentin and desmin. Erythrocyte ankyrins also link spectrin (beta chain) to the cytoplasmic domain of the erythrocytes anion exchange protein; they retain most or all of these b…
Phosphorylation(T)@85 Hemoglobin subunit beta	1	0.9855	0.702677	P68871	HBB		Involved in oxygen transport from the lung to the various peripheral tissues.
Phosphorylation(S)@620 Talin-1	1	0.978196	0.312204	Q9Y490	TLN1	Cell projection	Probably involved in connections of major cytoskeletal structures to the plasma membrane. High molecular weight cytoskeletal protein concentrated at regions of cell-substratum contact and, in lymphocytes, at cell-cell contacts (By similarity).
26S proteasome regulatory subunit 4	3	0.970854	0.163423	P62191	PSMC1	Cytoplasm	The 26S protease is involved in the ATP-dependent degradation of ubiquitinated proteins. The regulatory (or ATPase) complex confers ATP dependency and substrate specificity to the 26S complex.
ubiquitinylation residue(C-term K)@96 Hemoglobin subunit beta	1	0.925999	0.884057	P68871	HBB		Involved in oxygen transport from the lung to the various peripheral tissues.
S-nitrosylation(C)@87 Erythrocyte band 7 integral membrane protein	1	0.918386	0.385314	P27105	STOM	Cell membrane	Regulates ion channel activity and transmembrane ion transport. Regulates ASIC2 and ASIC3 channel activity.
Phosphorylation(S)@1763 Spectrin beta chain, erythrocytic	1	0.903038	0.572514	P11277	SPTB	Cytoplasm	Spectrin is the major constituent of the cytoskeletal network underlying the erythrocyte plasma membrane. It associates with band 4.1 and actin to form the cytoskeletal superstructure of the erythrocyte plasma membrane.
S-nitrosylation(C)@105 Hemoglobin subunit alpha	1	0.903038	0.504317	P69905	HBA1		Involved in oxygen transport from the lung to the various peripheral tissues.
Glutathione S-transferase omega-1	2	0.895303	0.61997	P78417	GSTO1	Cytoplasm	Exhibits glutathione-dependent thiol transferase and dehydroascorbate reductase activities. Has S-(phenacyl)glutathione reductase activity. Has also glutathione S-transferase activity. Participates in the biotransformation of inorganic arsenic and reduces monomethylarsonic acid (MMA) and dimethylarsonic acid.
Phosphorylation(S)@224 Phosphorylation(T)@227 Band 3 anion transport protein	1	0.823749	0.045227	P02730	SLC4A1	Cell membrane	Functions both as a transporter that mediates electroneutral anion exchange across the cell membrane and as a structural protein. Major integral membrane glycoprotein of the erythrocyte membrane; required for normal flexibility and stability of the erythrocyte membrane and for normal erythrocyte shape via the interactions of its cytoplasmic domain with cytoskeletal proteins, glycolytic enzymes, a…
ubiquitinylation residue(K)@383 Filamin-A	1	0.782409	0.205303	P21333	FLNA	Cytoplasm	Promotes orthogonal branching of actin filaments and links actin filaments to membrane glycoproteins. Anchors various transmembrane proteins to the actin cytoskeleton and serves as a scaffold for a wide range of cytoplasmic signaling proteins. Interaction with FLNA may allow neuroblast migration from the ventricular zone into the cortical plate. Tethers cell surface-localized furin, modulates its…
Phosphorylation(T)@119 Hemoglobin subunit alpha	1	0.773996	0.26504	P69905	HBA1		Involved in oxygen transport from the lung to the various peripheral tissues.
ubiquitinylation residue(K)@1345 Myosin-10	1	0.773996	0.199558	P35580	MYH10	Cell projection	Cellular myosin that appears to play a role in cytokinesis, cell shape, and specialized functions such as secretion and capping. Involved with LARP6 in the stabilization of type I collagen mRNAs for CO1A1 and CO1A2. During cell spreading, plays an important role in cytoskeleton reorganization, focal contacts formation (in the central part but not the margins of spreading cells), and lamellipodial…
Phosphorylation(S)@169 Myosin-9	1	0.757023	0.313721	P35579	MYH9	Cytoplasm	Cellular myosin that appears to play a role in cytokinesis, cell shape, and specialized functions such as secretion and capping. During cell spreading, plays an important role in cytoskeleton reorganization, focal contacts formation (in the margins but not the central part of spreading cells), and lamellipodial retraction; this function is mechanically antagonized by MYH10.
S-nitrosylation(C)@1879 Spectrin alpha chain, erythrocytic 1	1	0.748461	0.798876	P02549	SPTA1	Cytoplasm	Spectrin is the major constituent of the cytoskeletal network underlying the erythrocyte plasma membrane. It associates with band 4.1 and actin to form the cytoskeletal superstructure of the erythrocyte plasma membrane.
ubiquitinylation residue(K)@18 Hemoglobin subunit delta	1	0.739848	0.123436	P02042	HBD		Involved in oxygen transport from the lung to the various peripheral tissues.
Phosphorylation(S)@1181 Spectrin alpha chain, erythrocytic 1	1	0.739848	0.0814455	P02549	SPTA1	Cytoplasm	Spectrin is the major constituent of the cytoskeletal network underlying the erythrocyte plasma membrane. It associates with band 4.1 and actin to form the cytoskeletal superstructure of the erythrocyte plasma membrane.
Phosphorylation(T)@1005 Phosphorylation(S)@1008 Spectrin alpha chain, erythrocytic 1	1	0.731183	0.905878	P02549	SPTA1	Cytoplasm	Spectrin is the major constituent of the cytoskeletal network underlying the erythrocyte plasma membrane. It associates with band 4.1 and actin to form the cytoskeletal superstructure of the erythrocyte plasma membrane.
Phosphorylation(T)@143 Immunoglobulin heavy constant gamma 1	1	0.731183	0.382475	P01857	IGHG1	Secreted
Proteasome subunit alpha type-4	1	0.722466	0.421934	P25789	PSMA4	Cytoplasm	The proteasome is a multicatalytic proteinase complex which is characterized by its ability to cleave peptides with Arg, Phe, Tyr, Leu, and Glu adjacent to the leaving group at neutral or slightly basic pH. The proteasome has an ATP-dependent proteolytic activity.
Hemoglobin subunit epsilon	5	0.722466	0.262807	P02100	HBE1		The epsilon chain is a beta-type chain of early mammalian embryonic hemoglobin.
Protein-L-isoaspartate(D-aspartate) O-methyltransferase	2	0.713696	0.281249	P22061	PCMT1	Cytoplasm	Catalyzes the methyl esterification of L-isoaspartyl and D-aspartyl residues in peptides and proteins that result from spontaneous decomposition of normal L-aspartyl and L-asparaginyl residues. It plays a role in the repair and/or degradation of damaged proteins. Acts on EIF4EBP2, microtubule-associated protein 2, calreticulin, clathrin light chains a and b, Ubiquitin carboxyl-terminal hydrolase …
Phosphorylation(S)@103 Phosphorylation(T)@109 Hemoglobin subunit alpha	1	0.704872	0.629857	P69905	HBA1		Involved in oxygen transport from the lung to the various peripheral tissues.
Phosphorylation(T)@109 Hemoglobin subunit alpha	1	0.687061	0.132356	P69905	HBA1		Involved in oxygen transport from the lung to the various peripheral tissues.
ubiquitinylation residue(C-term K)@145 Hemoglobin subunit delta	1	0.669027	0.313721	P02042	HBD		Involved in oxygen transport from the lung to the various peripheral tissues.
ubiquitinylation residue(K)@138 Carbonic anhydrase 1	1	0.659925	0.0281214	P00915	CA1	Cytoplasm	Reversible hydration of carbon dioxide. Can hydrates cyanamide to urea.
Phosphorylation(Y)@21 Carbonic anhydrase 1	1	0.641546	0.645315	P00915	CA1	Cytoplasm	Reversible hydration of carbon dioxide. Can hydrates cyanamide to urea.
Fumarylacetoacetase	2	0.641546	0.62142	P16930	FAH
Nucleoside diphosphate kinase A	2	0.641546	0.38405	P15531	NME1	Cytoplasm	Major role in the synthesis of nucleoside triphosphates other than ATP. The ATP gamma phosphate is transferred to the NDP beta phosphate via a ping-pong mechanism, using a phosphorylated active-site intermediate. Possesses nucleoside-diphosphate kinase, serine/threonine-specific protein kinase, geranyl and farnesyl pyrophosphate kinase, histidine protein kinase and 3'-5' exonuclease activities. I…
Fructose-bisphosphate aldolase C	2	0.641546	0.155523	P09972	ALDOC
Phosphorylation(S)@65 Histone H2B type 1-K	1	0.641546	0.107238	O60814	HIST1H2BK	Nucleus	Core component of nucleosome. Nucleosomes wrap and compact DNA into chromatin, limiting DNA accessibility to the cellular machineries which require DNA as a template. Histones thereby play a central role in transcription regulation, DNA repair, DNA replication and chromosomal stability. DNA accessibility is regulated via a complex set of post-translational modifications of histones, also called h…
Adenosylhomocysteinase	1	0.62293	0.638839	P23526	AHCY	Cytoplasm	Adenosylhomocysteine is a competitive inhibitor of S-adenosyl-L-methionine-dependent methyl transferase reactions; therefore adenosylhomocysteinase may play a key role in the control of methylations via regulation of the intracellular concentration of adenosylhomocysteine.
Probable JmjC domain-containing histone demethylation protein 2C	1	0.604071	0.522445	Q15652	JMJD1C	Nucleus	Probable histone demethylase that specifically demethylates 'Lys-9' of histone H3, thereby playing a central role in histone code. Demethylation of Lys residue generates formaldehyde and succinate. May be involved in hormone-dependent transcriptional activation, by participating in recruitment to androgen-receptor target genes (By similarity).
ubiquitinylation residue(K)@793 C-1-tetrahydrofolate synthase, cytoplasmic	1	0.604071	0.399463	P11586	MTHFD1	Cytoplasm
Peroxiredoxin-1	2	0.594549	0.676542	Q06830	PRDX1	Cytoplasm	Involved in redox regulation of the cell. Reduces peroxides with reducing equivalents provided through the thioredoxin system but not from glutaredoxin. May play an important role in eliminating peroxides generated during metabolism. Might participate in the signaling cascades of growth factors and tumor necrosis factor-alpha by regulating the intracellular concentrations of H(2)O(2). Reduces an …
ubiquitinylation residue(K)@326 T-complex protein 1 subunit theta	1	0.584963	0.459045	P50990	CCT8	Cytoplasm	Molecular chaperone; assists the folding of proteins upon ATP hydrolysis. As part of the BBS/CCT complex may play a role in the assembly of BBSome, a complex involved in ciliogenesis regulating transports vesicles to the cilia. Known to play a role, in vitro, in the folding of actin and tubulin.
ubiquitinylation residue(C-term K)@73 Toll-like receptor 10	1	0.575312	0.708187	Q9BXR5	TLR10	Membrane	Participates in the innate immune response to microbial agents. Acts via MYD88 and TRAF6, leading to NF-kappa-B activation, cytokine secretion and the inflammatory response (By similarity).
ubiquitinylation residue(K)@126 Carbonic anhydrase 3	1	0.555816	0.196884	P07451	CA3	Cytoplasm	Reversible hydration of carbon dioxide.
Endoplasmin	3	0.545968	0.625985	P14625	HSP90B1	Endoplasmic reticulum lumen	Molecular chaperone that functions in the processing and transport of secreted proteins. When associated with CNPY3, required for proper folding of Toll-like receptors (By similarity). Functions in endoplasmic reticulum associated degradation (ERAD). Has ATPase activity.
Phosphorylation(N-term S)@10 Hemoglobin subunit beta	1	0.545968	0.498667	P68871	HBB		Involved in oxygen transport from the lung to the various peripheral tissues.
Phosphorylation(Y)@904 Spectrin alpha chain, erythrocytic 1	1	0.545968	0.203218	P02549	SPTA1	Cytoplasm	Spectrin is the major constituent of the cytoskeletal network underlying the erythrocyte plasma membrane. It associates with band 4.1 and actin to form the cytoskeletal superstructure of the erythrocyte plasma membrane.
Phosphorylation(S)@220 Phosphorylation(T)@221 Purine nucleoside phosphorylase	1	0.526069	0.493901	P00491	PNP	Cytoplasm	The purine nucleoside phosphorylases catalyze the phosphorolytic breakdown of the N-glycosidic bond in the beta-(deoxy)ribonucleoside molecules, with the formation of the corresponding free purine bases and pentose-1-phosphate.
Phosphorylation(S)@507 T-complex protein 1 subunit eta	1	0.516015	0.0953926	Q99832	CCT7	Cytoplasm	Molecular chaperone; assists the folding of proteins upon ATP hydrolysis. Known to play a role, in vitro, in the folding of actin and tubulin (By similarity).
S-nitrosylation(C)@79 Triosephosphate isomerase	1	0.516015	0.00178427	P60174	TPI1
Phosphorylation(S)@1714 Phosphorylation(S)@1715 Spectrin beta chain, erythrocytic	1	0.495695	0.399245	P11277	SPTB	Cytoplasm	Spectrin is the major constituent of the cytoskeletal network underlying the erythrocyte plasma membrane. It associates with band 4.1 and actin to form the cytoskeletal superstructure of the erythrocyte plasma membrane.
Immunoglobulin kappa constant	2	0.495695	0.187421	P01834	IGKC
Phosphorylation(T)@110 Purine nucleoside phosphorylase	1	0.495695	0.147642	P00491	PNP	Cytoplasm	The purine nucleoside phosphorylases catalyze the phosphorolytic breakdown of the N-glycosidic bond in the beta-(deoxy)ribonucleoside molecules, with the formation of the corresponding free purine bases and pentose-1-phosphate.
Phosphorylation(S)@85 Hemoglobin subunit alpha	1	0.485427	0.970616	P69905	HBA1		Involved in oxygen transport from the lung to the various peripheral tissues.
ATP-binding cassette sub-family B member 6, mitochondrial	2	0.485427	0.311758	Q9NP58	ABCB6	Cell membrane	Binds heme and porphyrins and functions in their ATP-dependent uptake into the mitochondria. Plays a crucial role in heme synthesis.
Phosphorylation(S)@90 Hemoglobin subunit beta	1	0.485427	0.307947	P68871	HBB		Involved in oxygen transport from the lung to the various peripheral tissues.
Phosphorylation(N-term T)@899 Spectrin beta chain, erythrocytic	1	0.475085	0.679231	P11277	SPTB	Cytoplasm	Spectrin is the major constituent of the cytoskeletal network underlying the erythrocyte plasma membrane. It associates with band 4.1 and actin to form the cytoskeletal superstructure of the erythrocyte plasma membrane.
Dematin	3	0.475085	0.258376	Q08495	DMTN	Cytoplasm	Membrane-cytoskeleton-associated protein with F-actin-binding activity that induces F-actin bundles formation and stabilization. Its F-actin-bundling activity is reversibly regulated upon its phosphorylation by the cAMP-dependent protein kinase A (PKA). Binds to the erythrocyte membrane glucose transporter-1 SLC2A1/GLUT1, and hence stabilizes and attaches the spectrin-actin network to the erythro…
Fatty acid synthase	7	0.475085	0.237022	P49327	FASN	Cytoplasm	Fatty acid synthetase catalyzes the formation of long-chain fatty acids from acetyl-CoA, malonyl-CoA and NADPH. This multifunctional protein has 7 catalytic activities and an acyl carrier protein.
Phosphorylation(T)@124 Hemoglobin subunit beta	1	0.475085	0.197705	P68871	HBB		Involved in oxygen transport from the lung to the various peripheral tissues.
Alpha-enolase	2	0.464668	0.409827	P06733	ENO1	Cytoplasm	Multifunctional enzyme that, as well as its role in glycolysis, plays a part in various processes such as growth control, hypoxia tolerance and allergic responses. May also function in the intravascular and pericellular fibrinolytic system due to its ability to serve as a receptor and activator of plasminogen on the cell surface of several cell-types such as leukocytes and neurons. Stimulates imm…
ubiquitinylation residue(K)@160 Band 3 anion transport protein	1	0.464668	0.345054	P02730	SLC4A1	Cell membrane	Functions both as a transporter that mediates electroneutral anion exchange across the cell membrane and as a structural protein. Major integral membrane glycoprotein of the erythrocyte membrane; required for normal flexibility and stability of the erythrocyte membrane and for normal erythrocyte shape via the interactions of its cytoplasmic domain with cytoskeletal proteins, glycolytic enzymes, a…
Aspartate aminotransferase, cytoplasmic	1	0.454176	0.450016	P17174	GOT1	Cytoplasm	Biosynthesis of L-glutamate from L-aspartate or L-cysteine. Important regulator of levels of glutamate, the major excitatory neurotransmitter of the vertebrate central nervous system. Acts as a scavenger of glutamate in brain neuroprotection. The aspartate aminotransferase activity is involved in hepatic glucose synthesis during development and in adipocyte glyceroneogenesis. Using L-cysteine as …
Keratin, type I cytoskeletal 19	1	0.443607	0.798057	P08727	KRT19		Involved in the organization of myofibers. Together with KRT8, helps to link the contractile apparatus to dystrophin at the costameres of striated muscle.
Low molecular weight phosphotyrosine protein phosphatase	2	0.443607	0.359022	P24666	ACP1	Cytoplasm	Acts on tyrosine phosphorylated proteins, low-MW aryl phosphates and natural and synthetic acyl phosphates. Isoform 3 does not possess phosphatase activity.
GTPase-activating protein and VPS9 domain-containing protein 1	1	0.443607	0.298432	Q14C86	GAPVD1	Membrane	Acts both as a GTPase-activating protein (GAP) and a guanine nucleotide exchange factor (GEF), and participates in various processes such as endocytosis, insulin receptor internalization or LC2A4/GLUT4 trafficking. Acts as a GEF for the Ras-related protein RAB31 by exchanging bound GDP for free GTP, leading to regulate LC2A4/GLUT4 trafficking. In the absence of insulin, it maintains RAB31 in an a…
Ran GTPase-activating protein 1	1	0.443607	0.0842837	P46060	RANGAP1	Cytoplasm	GTPase activator for the nuclear Ras-related regulatory protein Ran, converting it to the putatively inactive GDP-bound state.
L-lactate dehydrogenase B chain	5	0.432959	0.539553	P07195	LDHB	Cytoplasm
ubiquitinylation residue(K)@295 Transitional endoplasmic reticulum ATPase	1	0.422233	0.723079	P55072	VCP	Cytoplasm	Necessary for the fragmentation of Golgi stacks during mitosis and for their reassembly after mitosis. Involved in the formation of the transitional endoplasmic reticulum (tER). The transfer of membranes from the endoplasmic reticulum to the Golgi apparatus occurs via 50-70 nm transition vesicles which derive from part-rough, part-smooth transitional elements of the endoplasmic reticulum (tER). V…
Hemoglobin subunit mu	2	0.422233	0.401866	Q6B0K9	HBM
Myosin-11	1	0.422233	0.325047	P35749	MYH11	Melanosome	Muscle contraction.
GDP-L-fucose synthase	2	0.422233	0.293794	Q13630	TSTA3		Catalyzes the two-step NADP-dependent conversion of GDP-4-dehydro-6-deoxy-D-mannose to GDP-fucose, involving an epimerase and a reductase reaction.
Proteasome subunit alpha type-1	2	0.422233	0.214741	P25786	PSMA1	Cytoplasm	The proteasome is a multicatalytic proteinase complex which is characterized by its ability to cleave peptides with Arg, Phe, Tyr, Leu, and Glu adjacent to the leaving group at neutral or slightly basic pH. The proteasome has an ATP-dependent proteolytic activity. Mediates the lipopolysaccharide-induced signal transduction in the macrophage proteasome (By similarity). Might be involved in the ant…
Phosphorylation(T)@180 Trypsin-2	1	0.422233	0.183759	P07478	PRSS2	Secreted	In the ileum, may be involved in defensin processing, including DEFA5.
ubiquitinylation residue(K)@786 Spectrin beta chain, erythrocytic	1	0.411426	1.09583	P11277	SPTB	Cytoplasm	Spectrin is the major constituent of the cytoskeletal network underlying the erythrocyte plasma membrane. It associates with band 4.1 and actin to form the cytoskeletal superstructure of the erythrocyte plasma membrane.
Eukaryotic initiation factor 4A-I	1	0.411426	0.634887	P60842	EIF4A1		ATP-dependent RNA helicase which is a subunit of the eIF4F complex involved in cap recognition and is required for mRNA binding to ribosome. In the current model of translation initiation, eIF4A unwinds RNA secondary structures in the 5'-UTR of mRNAs which is necessary to allow efficient binding of the small ribosomal subunit, and subsequent scanning for the initiator codon.
6-phosphogluconate dehydrogenase, decarboxylating	2	0.400538	0.385314	P52209	PGD	Cytoplasm	Catalyzes the oxidative decarboxylation of 6-phosphogluconate to ribulose 5-phosphate and CO(2), with concomitant reduction of NADP to NADPH.
Transitional endoplasmic reticulum ATPase	8	0.389567	0.33264	P55072	VCP	Cytoplasm	Necessary for the fragmentation of Golgi stacks during mitosis and for their reassembly after mitosis. Involved in the formation of the transitional endoplasmic reticulum (tER). The transfer of membranes from the endoplasmic reticulum to the Golgi apparatus occurs via 50-70 nm transition vesicles which derive from part-rough, part-smooth transitional elements of the endoplasmic reticulum (tER). V…
Dipeptidyl peptidase 3	2	0.389567	0.259085	Q9NY33	DPP3	Cytoplasm	Cleaves and degrades of the opioid peptide enkephalin. Also cleaves Arg-Arg-beta-naphthylamide.
Phosphorylation(T)@902 Spectrin beta chain, erythrocytic	2	0.389567	0.199627	P11277	SPTB	Cytoplasm	Spectrin is the major constituent of the cytoskeletal network underlying the erythrocyte plasma membrane. It associates with band 4.1 and actin to form the cytoskeletal superstructure of the erythrocyte plasma membrane.
Glyceraldehyde-3-phosphate dehydrogenase	9	0.378512	0.404835	P04406	GAPDH	Cytoplasm	Has both glyceraldehyde-3-phosphate dehydrogenase and nitrosylase activities, thereby playing a role in glycolysis and nuclear functions, respectively. Participates in nuclear events including transcription, RNA transport, DNA replication and apoptosis. Nuclear functions are probably due to the nitrosylase activity that mediates cysteine S-nitrosylation of nuclear target proteins such as SIRT1, H…
ubiquitinylation residue(K)@133 Hemoglobin subunit beta	1	0.378512	0.38637	P68871	HBB		Involved in oxygen transport from the lung to the various peripheral tissues.
Myosin-10	3	0.378512	0.0986507	P35580	MYH10	Cell projection	Cellular myosin that appears to play a role in cytokinesis, cell shape, and specialized functions such as secretion and capping. Involved with LARP6 in the stabilization of type I collagen mRNAs for CO1A1 and CO1A2. During cell spreading, plays an important role in cytoskeleton reorganization, focal contacts formation (in the central part but not the margins of spreading cells), and lamellipodial…
Phosphorylation(S)@386 Serine/threonine-protein phosphatase 2A 65 kDa regulatory subunit A alpha isoform	1	0.367371	0.419531	P30153	PPP2R1A	Cytoplasm	The PR65 subunit of protein phosphatase 2A serves as a scaffolding molecule to coordinate the assembly of the catalytic subunit and a variable regulatory B subunit. Required for proper chromosome segregation and for centromeric localization of SGO1 in mitosis.
Probable ubiquitin carboxyl-terminal hydrolase FAF-X	5	0.367371	0.202179	Q93008	USP9X	Cytoplasm	Deubiquitinase involved both in the processing of ubiquitin precursors and of ubiquitinated proteins. May therefore play an important regulatory role at the level of protein turnover by preventing degradation of proteins through the removal of conjugated ubiquitin. Essential component of TGF-beta/BMP signaling cascade. Regulates chromosome alignment and segregation in mitosis by regulating the lo…
Immunoglobulin heavy constant gamma 1	1	0.367371	0.107293	P01857	IGHG1	Secreted
Phosphorylation(S)@950 Spectrin alpha chain, erythrocytic 1	1	0.356144	0.377682	P02549	SPTA1	Cytoplasm	Spectrin is the major constituent of the cytoskeletal network underlying the erythrocyte plasma membrane. It associates with band 4.1 and actin to form the cytoskeletal superstructure of the erythrocyte plasma membrane.
ubiquitinylation residue(K)@235 Trypsin-3	1	0.356144	0.244659	P35030	PRSS3	Secreted	Digestive protease specialized for the degradation of trypsin inhibitors. In the ileum, may be involved in defensin processing, including DEFA5.
Phosphorylation(N-term S)@78 Carbonic anhydrase 1	1	0.344828	0.075204	P00915	CA1	Cytoplasm	Reversible hydration of carbon dioxide. Can hydrates cyanamide to urea.
IQ motif and SEC7 domain-containing protein 1	1	0.333424	0.112383	Q6DN90	IQSEC1	Cytoplasm	Guanine nucleotide exchange factor for ARF1 and ARF6 (PubMed:24058294). Guanine nucleotide exchange factor activity is enhanced by lipid binding (PubMed:24058294). Accelerates GTP binding by ARFs of all three classes. Guanine nucleotide exchange protein for ARF6, mediating internalisation of beta-1 integrin.
Peroxiredoxin-2	12	0.298658	0.44539	P32119	PRDX2	Cytoplasm	Involved in redox regulation of the cell. Reduces peroxides with reducing equivalents provided through the thioredoxin system. It is not able to receive electrons from glutaredoxin. May play an important role in eliminating peroxides generated during metabolism. Might participate in the signaling cascades of growth factors and tumor necrosis factor-alpha by regulating the intracellular concentrat…
Purine nucleoside phosphorylase	3	0.298658	0.372634	P00491	PNP	Cytoplasm	The purine nucleoside phosphorylases catalyze the phosphorolytic breakdown of the N-glycosidic bond in the beta-(deoxy)ribonucleoside molecules, with the formation of the corresponding free purine bases and pentose-1-phosphate.
Phosphorylation(S)@50 Hemoglobin subunit delta	1	0.286881	0.26536	P02042	HBD		Involved in oxygen transport from the lung to the various peripheral tissues.
WD repeat-containing protein 81	1	0.286881	0.00502333	Q562E7	WDR81	Mitochondrion	Seems to have a role in maintenance of normal mitochondrial structure and organization. Promotes Purkinje and photoreceptor cell survival.
Importin-7	1	0.275007	0.600846	O95373	IPO7	Cytoplasm	Functions in nuclear protein import, either by acting as autonomous nuclear transport receptor or as an adapter-like protein in association with the importin-beta subunit KPNB1. Acting autonomously, is thought to serve itself as receptor for nuclear localization signals (NLS) and to promote translocation of import substrates through the nuclear pore complex (NPC) by an energy requiring, Ran-depen…
ubiquitinylation residue(K)@486 Programmed cell death 6-interacting protein	1	0.275007	0.32039	Q8WUM4	PDCD6IP	Cytoplasm	Class E VPS protein involved in concentration and sorting of cargo proteins of the multivesicular body (MVB) for incorporation into intralumenal vesicles (ILVs) that are generated by invagination and scission from the limiting membrane of the endosome. Binds to the phospholipid lysobisphosphatidic acid (LBPA) which is abundant in MVBs internal membranes. The MVB pathway appears to require the seq…
Phosphorylation(T)@579 Scavenger receptor cysteine-rich domain-containing protein SCART1	1	0.275007	0.194363	Q4G0T1		Membrane	May play a role in the immune system, perhaps as a co-receptor on alphabeta and gammadelta T-cells.
ubiquitinylation residue(C-term K)@1305 Ankyrin-1	1	0.275007	0.148864	P16157	ANK1	Cytoplasm	Attaches integral membrane proteins to cytoskeletal elements; binds to the erythrocyte membrane protein band 4.2, to Na-K ATPase, to the lymphocyte membrane protein GP85, and to the cytoskeletal proteins fodrin, tubulin, vimentin and desmin. Erythrocyte ankyrins also link spectrin (beta chain) to the cytoplasmic domain of the erythrocytes anion exchange protein; they retain most or all of these b…
Phosphorylation(Y)@25 Hemoglobin subunit alpha	1	0.263034	0.71108	P69905	HBA1		Involved in oxygen transport from the lung to the various peripheral tissues.
Phosphorylation(N-term T)@643 Spectrin alpha chain, erythrocytic 1	1	0.263034	0.181378	P02549	SPTA1	Cytoplasm	Spectrin is the major constituent of the cytoskeletal network underlying the erythrocyte plasma membrane. It associates with band 4.1 and actin to form the cytoskeletal superstructure of the erythrocyte plasma membrane.
Phosphorylation(S)@1183 Collagen alpha-1(VII) chain	1	0.263034	0.0939345	Q02388	COL7A1	Secreted	Stratified squamous epithelial basement membrane protein that forms anchoring fibrils which may contribute to epithelial basement membrane organization and adherence by interacting with extracellular matrix (ECM) proteins such as type IV collagen.
Liprin-alpha-1	1	0.250962	0.541664	Q13136	PPFIA1	Cytoplasm	May regulate the disassembly of focal adhesions. May localize receptor-like tyrosine phosphatases type 2A at specific sites on the plasma membrane, possibly regulating their interaction with the extracellular environment and their association with substrates.
Syntaphilin	1	0.250962	0.347657	O15079	SNPH	Membrane	Inhibits SNARE complex formation by absorbing free syntaxin-1.
Fermitin family homolog 3	2	0.250962	0.309538	Q86UX7	FERMT3	Cell projection	Plays a central role in cell adhesion in hematopoietic cells (PubMed:19234463, PubMed:26359933). Acts by activating the integrin beta-1-3 (ITGB1, ITGB2 and ITGB3) (By similarity). Required for integrin-mediated platelet adhesion and leukocyte adhesion to endothelial cells (PubMed:19234460). Required for activation of integrin beta-2 (ITGB2) in polymorphonuclear granulocytes (PMNs) (By similarity).
Flotillin-2	1	0.250962	0.237171	Q14254	FLOT2	Cell membrane	May act as a scaffolding protein within caveolar membranes, functionally participating in formation of caveolae or caveolae-like vesicles. May be involved in epidermal cell adhesion and epidermal structure and function.
Serum albumin	4	0.250962	0.166407	P02768	ALB	Secreted	Serum albumin, the main protein of plasma, has a good binding capacity for water, Ca(2+), Na(+), K(+), fatty acids, hormones, bilirubin and drugs. Its main function is the regulation of the colloidal osmotic pressure of blood. Major zinc transporter in plasma, typically binds about 80% of all plasma zinc.
C-1-tetrahydrofolate synthase, cytoplasmic	4	0.250962	0.163676	P11586	MTHFD1	Cytoplasm
ubiquitinylation residue(C-term K)@416 Spectrin alpha chain, erythrocytic 1	1	0.238787	0.274578	P02549	SPTA1	Cytoplasm	Spectrin is the major constituent of the cytoskeletal network underlying the erythrocyte plasma membrane. It associates with band 4.1 and actin to form the cytoskeletal superstructure of the erythrocyte plasma membrane.
ubiquitinylation residue(K)@231 Triosephosphate isomerase	1	0.238787	0.256255	P60174	TPI1
Phosphorylation(T)@68 Hemoglobin subunit alpha	1	0.238787	0.160522	P69905	HBA1		Involved in oxygen transport from the lung to the various peripheral tissues.
Nicotinate phosphoribosyltransferase	2	0.238787	0.114243	Q6XQN6	NAPRT	Cytoplasm	Catalyzes the conversion of nicotinic acid (NA) to NA mononucleotide (NaMN). Essential for NA to increase cellular NAD levels and prevent oxidative stress of the cells.
Phosphorylation(S)@79 Glutathione reductase, mitochondrial	1	0.226509	0.117931	P00390	GSR	Mitochondrion	Maintains high levels of reduced glutathione in the cytosol.
Phosphorylation(T)@85 Hemoglobin subunit gamma-1	1	0.226509	0.0434954	P69891	HBG1		Gamma chains make up the fetal hemoglobin F, in combination with alpha chains.
Trypsin-3	3	0.214125	0.281831	P35030	PRSS3	Secreted	Digestive protease specialized for the degradation of trypsin inhibitors. In the ileum, may be involved in defensin processing, including DEFA5.
Thrombospondin-1	5	0.214125	0.0683388	P07996	THBS1	Endoplasmic reticulum	Adhesive glycoprotein that mediates cell-to-cell and cell-to-matrix interactions. Binds heparin. May play a role in dentinogenesis and/or maintenance of dentin and dental pulp (By similarity). Ligand for CD36 mediating antiangiogenic properties. Plays a role in ER stress response, via its interaction with the activating transcription factor 6 alpha (ATF6) which produces adaptive ER stress respons…
Phosphorylation(T)@747 Phosphorylation(T)@751 Ankyrin-1	1	0.201634	0.604848	P16157	ANK1	Cytoplasm	Attaches integral membrane proteins to cytoskeletal elements; binds to the erythrocyte membrane protein band 4.2, to Na-K ATPase, to the lymphocyte membrane protein GP85, and to the cytoskeletal proteins fodrin, tubulin, vimentin and desmin. Erythrocyte ankyrins also link spectrin (beta chain) to the cytoplasmic domain of the erythrocytes anion exchange protein; they retain most or all of these b…
Ubiquitin carboxyl-terminal hydrolase 15	3	0.201634	0.222428	Q9Y4E8	USP15	Cytoplasm	Hydrolase that removes conjugated ubiquitin from target proteins and regulates various pathways such as the TGF-beta receptor signaling and NF-kappa-B pathways. Acts as a key regulator of TGF-beta receptor signaling pathway, but the precise mechanism is still unclear: according to a report, acts by promoting deubiquitination of monoubiquitinated R-SMADs (SMAD1, SMAD2 and/or SMAD3), thereby allevi…
S-nitrosylation(C)@145 Bisphosphoglycerate mutase	1	0.201634	0.0670192	P07738	BPGM		Plays a major role in regulating hemoglobin oxygen affinity by controlling the levels of its allosteric effector 2,3-bisphosphoglycerate (2,3-BPG). Also exhibits mutase (EC 5.4.2.1) and phosphatase (EC 3.1.3.13) activities.
Histone H2A.Z	1	0.201634	0.04072	P0C0S5	H2AFZ	Nucleus	Variant histone H2A which replaces conventional H2A in a subset of nucleosomes. Nucleosomes wrap and compact DNA into chromatin, limiting DNA accessibility to the cellular machineries which require DNA as a template. Histones thereby play a central role in transcription regulation, DNA repair, DNA replication and chromosomal stability. DNA accessibility is regulated via a complex set of post-tran…
S-nitrosylation(N-term C)@1828 Fatty acid synthase	1	0.189034	0.270754	P49327	FASN	Cytoplasm	Fatty acid synthetase catalyzes the formation of long-chain fatty acids from acetyl-CoA, malonyl-CoA and NADPH. This multifunctional protein has 7 catalytic activities and an acyl carrier protein.
Glucose-6-phosphate 1-dehydrogenase	4	0.189034	0.229443	P11413	G6PD		Catalyzes the rate-limiting step of the oxidative pentose-phosphate pathway, which represents a route for the dissimilation of carbohydrates besides glycolysis. The main function of this enzyme is to provide reducing power (NADPH) and pentose phosphates for fatty acid and nucleic acid synthesis.
Nucleosome assembly protein 1-like 1	2	0.176323	0.245422	P55209	NAP1L1	Nucleus	May be involved in modulating chromatin formation and contribute to regulation of cell proliferation.
Ezrin	1	0.176323	0.136023	P15311	EZR	Apical cell membrane	Probably involved in connections of major cytoskeletal structures to the plasma membrane. In epithelial cells, required for the formation of microvilli and membrane ruffles on the apical pole. Along with PLEKHG6, required for normal macropinocytosis.
ubiquitinylation residue(N-term K)@62 Hemoglobin subunit alpha	1	0.163499	0.137511	P69905	HBA1		Involved in oxygen transport from the lung to the various peripheral tissues.
ubiquitinylation residue(K)@154 Aspartate aminotransferase, cytoplasmic	1	0.163499	0.131356	P17174	GOT1	Cytoplasm	Biosynthesis of L-glutamate from L-aspartate or L-cysteine. Important regulator of levels of glutamate, the major excitatory neurotransmitter of the vertebrate central nervous system. Acts as a scavenger of glutamate in brain neuroprotection. The aspartate aminotransferase activity is involved in hepatic glucose synthesis during development and in adipocyte glyceroneogenesis. Using L-cysteine as …
WD repeat-containing protein 1	1	0.163499	0.119873	O75083	WDR1	Cytoplasm	Induces disassembly of actin filaments in conjunction with ADF/cofilin family proteins (PubMed:15629458). Enhances cofilin-mediated actin severing (By similarity). Involved in cytokinesis. Involved in chemotactic cell migration by restricting lamellipodial membrane protrusions (PubMed:18494608). Involved in myocardium sarcomere organization. Required for cardiomyocyte growth and maintenance (By s…
Phosphorylation(Y)@289 Phosphorylation(S)@291 Glutamate--cysteine ligase catalytic subunit	1	0.15056	0.203356	P48506	GCLC
DNA damage-binding protein 1	1	0.15056	0.0678308	Q16531	DDB1	Cytoplasm	Required for DNA repair. Binds to DDB2 to form the UV-damaged DNA-binding protein complex (the UV-DDB complex). The UV-DDB complex may recognize UV-induced DNA damage and recruit proteins of the nucleotide excision repair pathway (the NER pathway) to initiate DNA repair. The UV-DDB complex preferentially binds to cyclobutane pyrimidine dimers (CPD), 6-4 photoproducts (6-4 PP), apurinic sites and …
Triosephosphate isomerase	2	0.137504	0.293965	P60174	TPI1
Cullin-associated NEDD8-dissociated protein 1	10	0.137504	0.110586	Q86VP6	CAND1	Cytoplasm	Key assembly factor of SCF (SKP1-CUL1-F-box protein) E3 ubiquitin ligase complexes that promotes the exchange of the substrate-recognition F-box subunit in SCF complexes, thereby playing a key role in the cellular repertoire of SCF complexes. Acts as a F-box protein exchange factor. The exchange activity of CAND1 is coupled with cycles of neddylation conjugation: in the deneddylated state, cullin…
T-complex protein 1 subunit beta	4	0.124328	0.528268	P78371	CCT2	Cytoplasm	Molecular chaperone; assists the folding of proteins upon ATP hydrolysis. As part of the BBS/CCT complex may play a role in the assembly of BBSome, a complex involved in ciliogenesis regulating transports vesicles to the cilia. Known to play a role, in vitro, in the folding of actin and tubulin.
ubiquitinylation residue(C-term K)@41 Hemoglobin subunit alpha	2	0.124328	0.496618	P69905	HBA1		Involved in oxygen transport from the lung to the various peripheral tissues.
Carbonic anhydrase 1	18	0.124328	0.172179	P00915	CA1	Cytoplasm	Reversible hydration of carbon dioxide. Can hydrates cyanamide to urea.
S-nitrosylation(C)@511 T-complex protein 1 subunit eta	2	0.124328	0.152366	Q99832	CCT7	Cytoplasm	Molecular chaperone; assists the folding of proteins upon ATP hydrolysis. Known to play a role, in vitro, in the folding of actin and tubulin (By similarity).
Platelet-activating factor acetylhydrolase IB subunit gamma	1	0.124328	0.0335297	Q15102	PAFAH1B3	Cytoplasm	Inactivates paf by removing the acetyl group at the sn-2 position. This is a catalytic subunit. Plays an important role during the development of brain.
ubiquitinylation residue(K)@1392 Myosin-9	1	0.124328	0.0293278	P35579	MYH9	Cytoplasm	Cellular myosin that appears to play a role in cytokinesis, cell shape, and specialized functions such as secretion and capping. During cell spreading, plays an important role in cytoskeleton reorganization, focal contacts formation (in the margins but not the central part of spreading cells), and lamellipodial retraction; this function is mechanically antagonized by MYH10.
Carbonic anhydrase 2	12	0.111031	0.417937	P00918	CA2	Cytoplasm	Essential for bone resorption and osteoclast differentiation (By similarity). Reversible hydration of carbon dioxide. Can hydrate cyanamide to urea. Involved in the regulation of fluid secretion into the anterior chamber of the eye. Contributes to intracellular pH regulation in the duodenal upper villous epithelium during proton-coupled peptide absorption. Stimulates the chloride-bicarbonate exch…
Annexin A3	2	0.111031	0.31903	P12429	ANXA3		Inhibitor of phospholipase A2, also possesses anti-coagulant properties. Also cleaves the cyclic bond of inositol 1,2-cyclic phosphate to form inositol 1-phosphate.
AP-2 complex subunit beta	1	0.111031	0.2909	P63010	AP2B1	Cell membrane	Component of the adaptor protein complex 2 (AP-2). Adaptor protein complexes function in protein transport via transport vesicles in different membrane traffic pathways. Adaptor protein complexes are vesicle coat components and appear to be involved in cargo selection and vesicle formation. AP-2 is involved in clathrin-dependent endocytosis in which cargo proteins are incorporated into vesicles s…
Serine/threonine-protein phosphatase 2A 65 kDa regulatory subunit A alpha isoform	1	0.111031	0.0525663	P30153	PPP2R1A	Cytoplasm	The PR65 subunit of protein phosphatase 2A serves as a scaffolding molecule to coordinate the assembly of the catalytic subunit and a variable regulatory B subunit. Required for proper chromosome segregation and for centromeric localization of SGO1 in mitosis.
ubiquitinylation residue(K)@1969 Spectrin alpha chain, erythrocytic 1	1	0.0976108	0.253444	P02549	SPTA1	Cytoplasm	Spectrin is the major constituent of the cytoskeletal network underlying the erythrocyte plasma membrane. It associates with band 4.1 and actin to form the cytoskeletal superstructure of the erythrocyte plasma membrane.
Importin subunit beta-1	8	0.0976108	0.230918	Q14974	KPNB1	Cytoplasm	Functions in nuclear protein import, either in association with an adapter protein, like an importin-alpha subunit, which binds to nuclear localization signals (NLS) in cargo substrates, or by acting as autonomous nuclear transport receptor. Acting autonomously, serves itself as NLS receptor. Docking of the importin/substrate complex to the nuclear pore complex (NPC) is mediated by KPNB1 through …
Biliverdin reductase A	1	0.0976108	0.115205	P53004	BLVRA	Cytoplasm	Reduces the gamma-methene bridge of the open tetrapyrrole, biliverdin IX alpha, to bilirubin with the concomitant oxidation of a NADH or NADPH cofactor.
ubiquitinylation residue(K)@136 Trypsin-3	1	0.0976108	0.0450343	P35030	PRSS3	Secreted	Digestive protease specialized for the degradation of trypsin inhibitors. In the ileum, may be involved in defensin processing, including DEFA5.
Peroxiredoxin-4	1	0.0840643	0.408045	Q13162	PRDX4	Cytoplasm	Probably involved in redox regulation of the cell. Regulates the activation of NF-kappa-B in the cytosol by a modulation of I-kappa-B-alpha phosphorylation.
Phosphorylation(S)@296 WD repeat-containing protein 1	1	0.0703893	0.221849	O75083	WDR1	Cytoplasm	Induces disassembly of actin filaments in conjunction with ADF/cofilin family proteins (PubMed:15629458). Enhances cofilin-mediated actin severing (By similarity). Involved in cytokinesis. Involved in chemotactic cell migration by restricting lamellipodial membrane protrusions (PubMed:18494608). Involved in myocardium sarcomere organization. Required for cardiomyocyte growth and maintenance (By s…
Parkin coregulated gene protein	2	0.0703893	0.0673741	Q96M98	PACRG		Suppresses cell death induced by accumulation of unfolded Pael receptor (Pael-R, a substrate of Parkin). Facilitates the formation of inclusions consisting of Pael-R, molecular chaperones, protein degradation molecules and itself when proteasome is inhibited. May play an important role in the formation of Lewy bodies and protection of dopaminergic neurons against Parkinson disease.
Importin-9	5	0.0703893	0.0360706	Q96P70	IPO9	Cytoplasm	Functions in nuclear protein import as nuclear transport receptor. Serves as receptor for nuclear localization signals (NLS) in cargo substrates. Is thought to mediate docking of the importin/substrate complex to the nuclear pore complex (NPC) through binding to nucleoporin and the complex is subsequently translocated through the pore by an energy requiring, Ran-dependent mechanism. At the nucleo…
Serine/threonine-protein kinase WNK1	1	0.0703893	0.0158329	Q9H4A3	WNK1	Cytoplasm	Serine/threonine kinase which plays an important role in the regulation of electrolyte homeostasis, cell signaling, survival, and proliferation. Acts as an activator and inhibitor of sodium-coupled chloride cotransporters and potassium-coupled chloride cotransporters respectively. Activates SCNN1A, SCNN1B, SCNN1D and SGK1. Controls sodium and chloride ion transport by inhibiting the activity of W…
T-complex protein 1 subunit theta	1	0.0703893	0.0133626	P50990	CCT8	Cytoplasm	Molecular chaperone; assists the folding of proteins upon ATP hydrolysis. As part of the BBS/CCT complex may play a role in the assembly of BBSome, a complex involved in ciliogenesis regulating transports vesicles to the cilia. Known to play a role, in vitro, in the folding of actin and tubulin.
Hemoglobin subunit alpha	16	0.0565835	0.285503	P69905	HBA1		Involved in oxygen transport from the lung to the various peripheral tissues.
ubiquitinylation residue(K)@28 Fructose-bisphosphate aldolase A	1	0.0565835	0.160208	P04075	ALDOA	Cytoplasm	Plays a key role in glycolysis and gluconeogenesis. In addition, may also function as scaffolding protein (By similarity).
Fructose-bisphosphate aldolase A	3	0.0565835	0.15138	P04075	ALDOA	Cytoplasm	Plays a key role in glycolysis and gluconeogenesis. In addition, may also function as scaffolding protein (By similarity).
Regulator of telomere elongation helicase 1	1	0.0565835	0.105462	Q9NZ71	RTEL1	Nucleus	ATP-dependent DNA helicase implicated in telomere-length regulation, DNA repair and the maintenance of genomic stability. Acts as an anti-recombinase to counteract toxic recombination and limit crossover during meiosis. Regulates meiotic recombination and crossover homeostasis by physically dissociating strand invasion events and thereby promotes noncrossover repair by meiotic synthesis dependent…
S-nitrosylation(C)@475 Spectrin alpha chain, erythrocytic 1	1	0.0565835	0.0976163	P02549	SPTA1	Cytoplasm	Spectrin is the major constituent of the cytoskeletal network underlying the erythrocyte plasma membrane. It associates with band 4.1 and actin to form the cytoskeletal superstructure of the erythrocyte plasma membrane.
S-nitrosylation(C)@94 Hemoglobin subunit delta	2	0.0565835	0.0265027	P02042	HBD		Involved in oxygen transport from the lung to the various peripheral tissues.
ubiquitinylation residue(K)@77 Catalase	1	0.0426443	0.636576	P04040	CAT	Peroxisome	Occurs in almost all aerobically respiring organisms and serves to protect cells from the toxic effects of hydrogen peroxide. Promotes growth of cells including T-cells, B-cells, myeloid leukemia cells, melanoma cells, mastocytoma cells and normal and transformed fibroblast cells.
L-lactate dehydrogenase A chain	2	0.0426443	0.518557	P00338	LDHA	Cytoplasm
Xaa-Pro dipeptidase	1	0.0426443	0.284414	P12955	PEPD		Splits dipeptides with a prolyl or hydroxyprolyl residue in the C-terminal position. Plays an important role in collagen metabolism because the high level of iminoacids in collagen.
Clathrin heavy chain 1	15	0.0426443	0.190844	Q00610	CLTC	Cytoplasmic vesicle membrane	Clathrin is the major protein of the polyhedral coat of coated pits and vesicles. Two different adapter protein complexes link the clathrin lattice either to the plasma membrane or to the trans-Golgi network.
ubiquitinylation residue(K)@2346 Spectrin alpha chain, erythrocytic 1	2	0.0426443	0.128719	P02549	SPTA1	Cytoplasm	Spectrin is the major constituent of the cytoskeletal network underlying the erythrocyte plasma membrane. It associates with band 4.1 and actin to form the cytoskeletal superstructure of the erythrocyte plasma membrane.
S-nitrosylation(N-term C)@1203 Spectrin alpha chain, erythrocytic 1	1	0.0426443	0.10502	P02549	SPTA1	Cytoplasm	Spectrin is the major constituent of the cytoskeletal network underlying the erythrocyte plasma membrane. It associates with band 4.1 and actin to form the cytoskeletal superstructure of the erythrocyte plasma membrane.
ubiquitinylation residue(K)@40 Carbonic anhydrase 1	1	0.0426443	0.0657036	P00915	CA1	Cytoplasm	Reversible hydration of carbon dioxide. Can hydrates cyanamide to urea.
Blood group Rh(CE) polypeptide	1	0.0426443	0.0603809	P18577	RHCE	Membrane	May be part of an oligomeric complex which is likely to have a transport or channel function in the erythrocyte membrane.
Junction plakoglobin	2	0.0285692	0.198048	P14923	JUP	Cell junction	Common junctional plaque protein. The membrane-associated plaques are architectural elements in an important strategic position to influence the arrangement and function of both the cytoskeleton and the cells within the tissue. The presence of plakoglobin in both the desmosomes and in the intermediate junctions suggests that it plays a central role in the structure and function of submembranous p…
Phosphoglycerate kinase 1	3	0.0285692	0.158828	P00558	PGK1	Cytoplasm	In addition to its role as a glycolytic enzyme, it seems that PGK-1 acts as a polymerase alpha cofactor protein (primer recognition protein) (PubMed:2324090). May play a role in sperm motility (PubMed:26677959).
Ubiquitin-like modifier-activating enzyme 1	9	0.0285692	0.139303	P22314	UBA1	Cytoplasm	Catalyzes the first step in ubiquitin conjugation to mark cellular proteins for degradation through the ubiquitin-proteasome system (PubMed:1606621, PubMed:1447181). Activates ubiquitin by first adenylating its C-terminal glycine residue with ATP, and thereafter linking this residue to the side chain of a cysteine residue in E1, yielding a ubiquitin-E1 thioester and free AMP (PubMed:1447181). Ess…
Ubiquitin carboxyl-terminal hydrolase 5	6	0.0285692	0.117305	P45974	USP5		Cleaves linear and branched multiubiquitin polymers with a marked preference for branched polymers. Involved in unanchored 'Lys-48'-linked polyubiquitin disassembly. Binds linear and 'Lys-63'-linked polyubiquitin with a lower affinity. Knock-down of USP5 causes the accumulation of p53/TP53 and an increase in p53/TP53 transcriptional activity because the unanchored polyubiquitin that accumulates i…
Acylamino-acid-releasing enzyme	12	0.0285692	0.0786778	P13798	APEH	Cytoplasm	This enzyme catalyzes the hydrolysis of the N-terminal peptide bond of an N-acetylated peptide to generate an N-acetylated amino acid and a peptide with a free N-terminus. It preferentially cleaves off Ac-Ala, Ac-Met and Ac-Ser.
Phosphorylation(T)@28 Hemoglobin subunit gamma-1	2	0.0285692	0.0635868	P69891	HBG1		Gamma chains make up the fetal hemoglobin F, in combination with alpha chains.
Spectrin beta chain, non-erythrocytic 4	1	0.0143553	0.303294	Q9H254	SPTBN4	Cytoplasm
Spectrin alpha chain, non-erythrocytic 1	3	0.0143553	0.222791	Q13813	SPTAN1	Cytoplasm	Fodrin, which seems to be involved in secretion, interacts with calmodulin in a calcium-dependent manner and is thus candidate for the calcium-dependent movement of the cytoskeleton at the membrane.
E3 ubiquitin-protein ligase HUWE1	1	0.0143553	0.0425843	Q7Z6Z7	HUWE1	Cytoplasm	E3 ubiquitin-protein ligase which mediates ubiquitination and subsequent proteasomal degradation of target proteins. Regulates apoptosis by catalyzing the polyubiquitination and degradation of MCL1. Mediates monoubiquitination of DNA polymerase beta (POLB) at 'Lys-41', 'Lys-61' and 'Lys-81', thereby playing a role in base-excision repair. Also ubiquitinates the p53/TP53 tumor suppressor and core …
Importin-5	7	-0.0143553	0.293197	O00410	IPO5	Cytoplasm	Functions in nuclear protein import as nuclear transport receptor. Serves as receptor for nuclear localization signals (NLS) in cargo substrates. Is thought to mediate docking of the importin/substrate complex to the nuclear pore complex (NPC) through binding to nucleoporin and the complex is subsequently translocated through the pore by an energy requiring, Ran-dependent mechanism. At the nucleo…
Phosphorylation(S)@36 Phosphorylation(T)@39 Hemoglobin subunit alpha	1	-0.0143553	0.00828672	P69905	HBA1		Involved in oxygen transport from the lung to the various peripheral tissues.
Tryptophan--tRNA ligase, cytoplasmic	2	-0.0285692	0.298087	P23381	WARS	Cytoplasm	Isoform 1, isoform 2 and T1-TrpRS have aminoacylation activity while T2-TrpRS lacks it. Isoform 2, T1-TrpRS and T2-TrpRS possess angiostatic activity whereas isoform 1 lacks it. T2-TrpRS inhibits fluid shear stress-activated responses of endothelial cells. Regulates ERK, Akt, and eNOS activation pathways that are associated with angiogenesis, cytoskeletal reorganization and shear stress-responsiv…
Spectrin alpha chain, erythrocytic 1	150	-0.0285692	0.264561	P02549	SPTA1	Cytoplasm	Spectrin is the major constituent of the cytoskeletal network underlying the erythrocyte plasma membrane. It associates with band 4.1 and actin to form the cytoskeletal superstructure of the erythrocyte plasma membrane.
Eukaryotic translation initiation factor 2 subunit 3	2	-0.0285692	0.174639	P41091	EIF2S3		As a subunit of eukaryotic initiation factor 2 (eIF2), involved in the early steps of protein synthesis. In the presence of GTP, eIF2 forms a ternary complex with initiator tRNA Met-tRNAi and then recruits the 40S ribosomal complex, a step that determines the rate of protein translation. This step is followed by mRNA binding to form the 43S pre-initiation complex. Junction of the 60S ribosomal su…
Phosphorylation(S)@176 Fructose-bisphosphate aldolase A	1	-0.0285692	0.0834934	P04075	ALDOA	Cytoplasm	Plays a key role in glycolysis and gluconeogenesis. In addition, may also function as scaffolding protein (By similarity).
Titin	1	-0.0285692	0.05532	Q8WZ42	TTN	Cytoplasm	Key component in the assembly and functioning of vertebrate striated muscles. By providing connections at the level of individual microfilaments, it contributes to the fine balance of forces between the two halves of the sarcomere. The size and extensibility of the cross-links are the main determinants of sarcomere extensibility properties of muscle. In non-muscle cells, seems to play a role in c…
Phosphorylation(S)@406 Ribonuclease inhibitor	1	-0.0285692	0.0151128	P13489	RNH1	Cytoplasm	Ribonuclease inhibitor which inhibits RNASE1, RNASE2 and ANG. May play a role in redox homeostasis.
S-nitrosylation(C)@185 Trypsin-2	1	-0.0285692	0.00410168	P07478	PRSS2	Secreted	In the ileum, may be involved in defensin processing, including DEFA5.
Rootletin	1	-0.0426443	0.521289	Q5TZA2	CROCC	Cytoplasm	Major structural component of the ciliary rootlet, a cytoskeletal-like structure in ciliated cells which originates from the basal body at the proximal end of a cilium and extends proximally toward the cell nucleus. Contributes to centrosome cohesion before mitosis.
Hemoglobin subunit beta	33	-0.0426443	0.258533	P68871	HBB		Involved in oxygen transport from the lung to the various peripheral tissues.
Puromycin-sensitive aminopeptidase	2	-0.0426443	0.230918	P55786	NPEPPS	Cytoplasm	Aminopeptidase with broad substrate specificity for several peptides. Involved in proteolytic events essential for cell growth and viability. May act as regulator of neuropeptide activity. Plays a role in the antigen-processing pathway for MHC class I molecules. Involved in the N-terminal trimming of cytotoxic T-cell epitope precursors. Digests the poly-Q peptides found in many cellular proteins.…
Phosphorylation(T)@235 Fructose-bisphosphate aldolase C	1	-0.0426443	0.172179	P09972	ALDOC
ubiquitinylation residue(K)@46 Carbonic anhydrase 1	2	-0.0426443	0.151688	P00915	CA1	Cytoplasm	Reversible hydration of carbon dioxide. Can hydrates cyanamide to urea.
(E3-independent) E2 ubiquitin-conjugating enzyme	4	-0.0426443	0.102428	Q9C0C9	UBE2O	Cytoplasm	E2/E3 hybrid ubiquitin-protein ligase that displays both E2 and E3 ligase activities and mediates monoubiquitination of target proteins (PubMed:23455153, PubMed:24703950). Negatively regulates TRAF6-mediated NF-kappa-B activation independently of its E2 activity (PubMed:23381138). Acts as a positive regulator of BMP7 signaling by mediating monoubiquitination of SMAD6, thereby regulating adipogene…
Hemoglobin subunit delta	11	-0.0565835	0.524329	P02042	HBD		Involved in oxygen transport from the lung to the various peripheral tissues.
Peroxiredoxin-6	5	-0.0565835	0.368658	P30041	PRDX6	Cytoplasm	Involved in redox regulation of the cell. Can reduce H(2)O(2) and short chain organic, fatty acid, and phospholipid hydroperoxides. May play a role in the regulation of phospholipid turnover as well as in protection against oxidative injury.
Programmed cell death 6-interacting protein	11	-0.0565835	0.242984	Q8WUM4	PDCD6IP	Cytoplasm	Class E VPS protein involved in concentration and sorting of cargo proteins of the multivesicular body (MVB) for incorporation into intralumenal vesicles (ILVs) that are generated by invagination and scission from the limiting membrane of the endosome. Binds to the phospholipid lysobisphosphatidic acid (LBPA) which is abundant in MVBs internal membranes. The MVB pathway appears to require the seq…
Myosin-9	36	-0.0565835	0.219323	P35579	MYH9	Cytoplasm	Cellular myosin that appears to play a role in cytokinesis, cell shape, and specialized functions such as secretion and capping. During cell spreading, plays an important role in cytoskeleton reorganization, focal contacts formation (in the margins but not the central part of spreading cells), and lamellipodial retraction; this function is mechanically antagonized by MYH10.
Protein/nucleic acid deglycase DJ-1	2	-0.0565835	0.0869813	Q99497	PARK7	Cell membrane	Protein deglycase that repairs methylglyoxal- and glyoxal-glycated amino acids and proteins, and releases repaired proteins and lactate or glycolate, respectively. Deglycates cysteines, arginines and lysines residues in proteins, and thus reactivates these proteins by reversing glycation by glyoxals. Acts on early glycation intermediates (hemithioacetals and aminocarbinols), preventing the format…
55 kDa erythrocyte membrane protein	4	-0.0565835	0.0644424	Q00013	MPP1	Membrane	Essential regulator of neutrophil polarity. Regulates neutrophil polarization by regulating AKT1 phosphorylation through a mechanism that is independent of PIK3CG activity (By similarity).
S-formylglutathione hydrolase	2	-0.0565835	0.0370627	P10768	ESD	Cytoplasm	Serine hydrolase involved in the detoxification of formaldehyde.
Phosphorylation(T)@1738 Trinucleotide repeat-containing gene 6A protein	1	-0.0565835	0.0294207	Q8NDV7	TNRC6A	Cytoplasm	Plays a role in RNA-mediated gene silencing by both micro-RNAs (miRNAs) and short interfering RNAs (siRNAs). Required for miRNA-dependent repression of translation and for siRNA-dependent endonucleolytic cleavage of complementary mRNAs by argonaute family proteins. As scaffoldng protein associates with argonaute proteins bound to partially complementary mRNAs and simultaneously can recruit CCR4-N…
Phosphorylation(T)@1005 Phosphorylation(T)@1006 Myosin-9	1	-0.0565835	0.0147083	P35579	MYH9	Cytoplasm	Cellular myosin that appears to play a role in cytokinesis, cell shape, and specialized functions such as secretion and capping. During cell spreading, plays an important role in cytoskeleton reorganization, focal contacts formation (in the margins but not the central part of spreading cells), and lamellipodial retraction; this function is mechanically antagonized by MYH10.
ubiquitinylation residue(K)@18 Hemoglobin subunit beta	1	-0.0703893	1.36653	P68871	HBB		Involved in oxygen transport from the lung to the various peripheral tissues.
Protein-glutamine gamma-glutamyltransferase 2	5	-0.0703893	0.101769	P21980	TGM2		Catalyzes the cross-linking of proteins and the conjugation of polyamines to proteins.
Phosphorylation(S)@82 Hemoglobin subunit alpha	1	-0.0703893	0.0676277	P69905	HBA1		Involved in oxygen transport from the lung to the various peripheral tissues.
Puromycin-sensitive aminopeptidase-like protein	1	-0.0703893	0.0047598	A6NEC2	NPEPPSL1		Aminopeptidase with broad substrate specificity to several peptides.
F-box only protein 7	3	-0.0840643	0.504594	Q9Y3I1	FBXO7	Cytoplasm	Substrate recognition component of a SCF (SKP1-CUL1-F-box protein) E3 ubiquitin-protein ligase complex which mediates the ubiquitination and subsequent proteasomal degradation of target proteins. Recognizes BIRC2 and DLGAP5. Plays a role downstream of PINK1 in the clearance of damaged mitochondria via selective autophagy (mitophagy) by targeting PARK2 to dysfunctional depolarized mitochondria. Pr…
Hydroxyacylglutathione hydrolase, mitochondrial	1	-0.0840643	0.213604	Q16775	HAGH	Mitochondrion matrix	Thiolesterase that catalyzes the hydrolysis of S-D-lactoyl-glutathione to form glutathione and D-lactic acid.
Protein 4.1	19	-0.0840643	0.177178	P11171	EPB41	Cytoplasm	Protein 4.1 is a major structural element of the erythrocyte membrane skeleton. It plays a key role in regulating membrane physical properties of mechanical stability and deformability by stabilizing spectrin-actin interaction. Recruits DLG1 to membranes.
ATP-citrate synthase	9	-0.0840643	0.126447	P53396	ACLY	Cytoplasm	ATP-citrate synthase is the primary enzyme responsible for the synthesis of cytosolic acetyl-CoA in many tissues. Has a central role in de novo lipid synthesis. In nervous tissue it may be involved in the biosynthesis of acetylcholine.
Phosphorylation(T)@434 Catalase	1	-0.0840643	0.0778976	P04040	CAT	Peroxisome	Occurs in almost all aerobically respiring organisms and serves to protect cells from the toxic effects of hydrogen peroxide. Promotes growth of cells including T-cells, B-cells, myeloid leukemia cells, melanoma cells, mastocytoma cells and normal and transformed fibroblast cells.
Protein diaphanous homolog 1	1	-0.0840643	0.0447935	O60610	DIAPH1	Cell membrane	Acts in a Rho-dependent manner to recruit PFY1 to the membrane. Required for the assembly of F-actin structures, such as actin cables and stress fibers. Nucleates actin filaments. Binds to the barbed end of the actin filament and slows down actin polymerization and depolymerization. Required for cytokinesis, and transcriptional activation of the serum response factor. DFR proteins couple Rho and …
ubiquitinylation residue(C-term K)@57 Hemoglobin subunit alpha	1	-0.0840643	0.0158779	P69905	HBA1		Involved in oxygen transport from the lung to the various peripheral tissues.
Phosphorylation(S)@1021 Serine/threonine-protein kinase MRCK gamma	1	-0.0976108	0.774949	Q6DT37	CDC42BPG	Cytoplasm	May act as a downstream effector of CDC42 in cytoskeletal reorganization. Contributes to the actomyosin contractility required for cell invasion, through the regulation of MYPT1 and thus MLC2 phosphorylation (By similarity).
Phosphorylation(T)@556 Phosphorylation(Y)@560 Ubiquitin-like modifier-activating enzyme 1	1	-0.0976108	0.168322	P22314	UBA1	Cytoplasm	Catalyzes the first step in ubiquitin conjugation to mark cellular proteins for degradation through the ubiquitin-proteasome system (PubMed:1606621, PubMed:1447181). Activates ubiquitin by first adenylating its C-terminal glycine residue with ATP, and thereafter linking this residue to the side chain of a cysteine residue in E1, yielding a ubiquitin-E1 thioester and free AMP (PubMed:1447181). Ess…
Leukotriene A-4 hydrolase	1	-0.0976108	0.0655015	P09960	LTA4H	Cytoplasm	Epoxide hydrolase that catalyzes the final step in the biosynthesis of the proinflammatory mediator leukotriene B4. Has also aminopeptidase activity.
Protein DDI1 homolog 2	2	-0.111031	0.692718	Q5TDH0	DDI2
Proteasome subunit alpha type-7	1	-0.111031	0.137392	O14818	PSMA7	Cytoplasm	The proteasome is a multicatalytic proteinase complex which is characterized by its ability to cleave peptides with Arg, Phe, Tyr, Leu, and Glu adjacent to the leaving group at neutral or slightly basic pH. The proteasome has an ATP-dependent proteolytic activity. Plays an important role in the regulation of cell proliferation or cell cycle control, transcriptional regulation, immune and stress r…
Phosphorylation(S)@50 Hemoglobin subunit alpha	1	-0.111031	0.104688	P69905	HBA1		Involved in oxygen transport from the lung to the various peripheral tissues.
ubiquitinylation residue(K)@18 Hemoglobin subunit epsilon	1	-0.111031	0.00926167	P02100	HBE1		The epsilon chain is a beta-type chain of early mammalian embryonic hemoglobin.
Actin, cytoplasmic 1	9	-0.124328	0.317314	P60709	ACTB	Cytoplasm	Actins are highly conserved proteins that are involved in various types of cell motility and are ubiquitously expressed in all eukaryotic cells.
Keratin, type II cytoskeletal 78	2	-0.124328	0.282662	Q8N1N4	KRT78
Tripeptidyl-peptidase 2	6	-0.124328	0.134126	P29144	TPP2	Cytoplasm	Component of the proteolytic cascade acting downstream of the 26S proteasome in the ubiquitin-proteasome pathway. May be able to complement the 26S proteasome function to some extent under conditions in which the latter is inhibited. Stimulates adipogenesis (By similarity).
Myosin-14	3	-0.124328	0.0622314	Q7Z406	MYH14		Cellular myosin that appears to play a role in cytokinesis, cell shape, and specialized functions such as secretion and capping.
Phosphorylation(T)@39 Phosphorylation(T)@40 Hemoglobin subunit alpha	1	-0.124328	0.0373466	P69905	HBA1		Involved in oxygen transport from the lung to the various peripheral tissues.
Calpain-1 catalytic subunit	8	-0.137504	0.151565	P07384	CAPN1	Cytoplasm	Calcium-regulated non-lysosomal thiol-protease which catalyze limited proteolysis of substrates involved in cytoskeletal remodeling and signal transduction.
Proteasome subunit beta type-5	2	-0.137504	0.12831	P28074	PSMB5	Cytoplasm	The proteasome is a multicatalytic proteinase complex which is characterized by its ability to cleave peptides with Arg, Phe, Tyr, Leu, and Glu adjacent to the leaving group at neutral or slightly basic pH. The proteasome has an ATP-dependent proteolytic activity. This unit is responsible of the chymotrypsin-like activity of the proteasome and is one of the principal target of the proteasome inhi…
Phosphorylation(S)@356 Band 3 anion transport protein	1	-0.137504	0.060331	P02730	SLC4A1	Cell membrane	Functions both as a transporter that mediates electroneutral anion exchange across the cell membrane and as a structural protein. Major integral membrane glycoprotein of the erythrocyte membrane; required for normal flexibility and stability of the erythrocyte membrane and for normal erythrocyte shape via the interactions of its cytoplasmic domain with cytoskeletal proteins, glycolytic enzymes, a…
S-nitrosylation(C)@94 Hemoglobin subunit beta	1	-0.137504	0.0515381	P68871	HBB		Involved in oxygen transport from the lung to the various peripheral tissues.
ubiquitinylation residue(C-term K)@215 Peroxiredoxin-6	1	-0.15056	0.325598	P30041	PRDX6	Cytoplasm	Involved in redox regulation of the cell. Can reduce H(2)O(2) and short chain organic, fatty acid, and phospholipid hydroperoxides. May play a role in the regulation of phospholipid turnover as well as in protection against oxidative injury.
S-nitrosylation(C)@497 Keratin, type II cytoskeletal 1	1	-0.15056	0.205442	P04264	KRT1	Cell membrane	May regulate the activity of kinases such as PKC and SRC via binding to integrin beta-1 (ITB1) and the receptor of activated protein C kinase 1 (RACK1). In complex with C1QBP is a high affinity receptor for kininogen-1/HMWK.
Heat shock 70 kDa protein 4	3	-0.15056	0.143211	P34932	HSPA4	Cytoplasm
T-complex protein 1 subunit alpha	3	-0.15056	0.114074	P17987	TCP1	Cytoplasm	Molecular chaperone; assists the folding of proteins upon ATP hydrolysis. As part of the BBS/CCT complex may play a role in the assembly of BBSome, a complex involved in ciliogenesis regulating transports vesicles to the cilia. Known to play a role, in vitro, in the folding of actin and tubulin.
Phosphorylation(T)@295 Bifunctional purine biosynthesis protein PURH	1	-0.15056	0.0572976	P31939	ATIC		Bifunctional enzyme that catalyzes 2 steps in purine biosynthesis.
Annexin A7	2	-0.163499	0.338282	P20073	ANXA7		Calcium/phospholipid-binding protein which promotes membrane fusion and is involved in exocytosis.
T-complex protein 1 subunit delta	3	-0.163499	0.257904	P50991	CCT4	Cytoplasm	Molecular chaperone; assists the folding of proteins upon ATP hydrolysis. As part of the BBS/CCT complex may play a role in the assembly of BBSome, a complex involved in ciliogenesis regulating transports vesicles to the cilia. Known to play a role, in vitro, in the folding of actin and tubulin.
Catalase	23	-0.163499	0.182501	P04040	CAT	Peroxisome	Occurs in almost all aerobically respiring organisms and serves to protect cells from the toxic effects of hydrogen peroxide. Promotes growth of cells including T-cells, B-cells, myeloid leukemia cells, melanoma cells, mastocytoma cells and normal and transformed fibroblast cells.
Sulfhydryl oxidase 1	1	-0.176323	0.605548	O00391	QSOX1	Golgi apparatus membrane	Catalyzes the oxidation of sulfhydryl groups in peptide and protein thiols to disulfides with the reduction of oxygen to hydrogen peroxide. May contribute to disulfide bond formation in a variety of secreted proteins. In fibroblasts, it may have tumor-suppressing capabilities being involved in growth regulation.
E3 ubiquitin-protein ligase UBR4	15	-0.176323	0.237772	Q5T4S7	UBR4	Membrane	E3 ubiquitin-protein ligase which is a component of the N-end rule pathway. Recognizes and binds to proteins bearing specific N-terminal residues that are destabilizing according to the N-end rule, leading to their ubiquitination and subsequent degradation. Together with clathrin, forms meshwork structures involved in membrane morphogenesis and cytoskeletal organization. Regulates integrin-mediat…
Phosphorylation(S)@1207 Spectrin alpha chain, erythrocytic 1	1	-0.176323	0.175029	P02549	SPTA1	Cytoplasm	Spectrin is the major constituent of the cytoskeletal network underlying the erythrocyte plasma membrane. It associates with band 4.1 and actin to form the cytoskeletal superstructure of the erythrocyte plasma membrane.
Phosphorylation(T)@109 Glutaredoxin-3	1	-0.176323	0.155896	O76003	GLRX3	Cytoplasm	Critical negative regulator of cardiac hypertrophy and a positive inotropic regulator (By similarity). Crucial regulator of cellular iron homeostasis and hemoglobin maturation. May play a role in regulating the function of the thioredoxin system. Does not posses any thyoredoxin activity since it lacks the conserved motif that is essential for catalytic activity.
Bifunctional purine biosynthesis protein PURH	7	-0.176323	0.148008	P31939	ATIC		Bifunctional enzyme that catalyzes 2 steps in purine biosynthesis.
Heat shock cognate 71 kDa protein	4	-0.176323	0.12604	P11142	HSPA8	Cytoplasm	Acts as a repressor of transcriptional activation. Inhibits the transcriptional coactivator activity of CITED1 on Smad-mediated transcription. Chaperone. Component of the PRP19-CDC5L complex that forms an integral part of the spliceosome and is required for activating pre-mRNA splicing. May have a scaffolding role in the spliceosome assembly as it contacts all other components of the core complex…
26S proteasome non-ATPase regulatory subunit 1	2	-0.189034	0.544546	Q99460	PSMD1		Acts as a regulatory subunit of the 26 proteasome which is involved in the ATP-dependent degradation of ubiquitinated proteins.
Phosphorylation(S)@825 Clathrin heavy chain 1	1	-0.189034	0.295764	Q00610	CLTC	Cytoplasmic vesicle membrane	Clathrin is the major protein of the polyhedral coat of coated pits and vesicles. Two different adapter protein complexes link the clathrin lattice either to the plasma membrane or to the trans-Golgi network.
ubiquitinylation residue(K)@186 Glyceraldehyde-3-phosphate dehydrogenase	1	-0.189034	0.0513426	P04406	GAPDH	Cytoplasm	Has both glyceraldehyde-3-phosphate dehydrogenase and nitrosylase activities, thereby playing a role in glycolysis and nuclear functions, respectively. Participates in nuclear events including transcription, RNA transport, DNA replication and apoptosis. Nuclear functions are probably due to the nitrosylase activity that mediates cysteine S-nitrosylation of nuclear target proteins such as SIRT1, H…
Phosphorylation(T)@961 Ankyrin-1	1	-0.189034	0.0455645	P16157	ANK1	Cytoplasm	Attaches integral membrane proteins to cytoskeletal elements; binds to the erythrocyte membrane protein band 4.2, to Na-K ATPase, to the lymphocyte membrane protein GP85, and to the cytoskeletal proteins fodrin, tubulin, vimentin and desmin. Erythrocyte ankyrins also link spectrin (beta chain) to the cytoplasmic domain of the erythrocytes anion exchange protein; they retain most or all of these b…
Plakophilin-1	1	-0.201634	0.424697	Q13835	PKP1	Nucleus	Seems to play a role in junctional plaques. Contributes to epidermal morphogenesis.
Glutathione reductase, mitochondrial	2	-0.201634	0.208309	P00390	GSR	Mitochondrion	Maintains high levels of reduced glutathione in the cytosol.
ubiquitinylation residue(K)@41 Hemoglobin subunit alpha	1	-0.201634	0.206838	P69905	HBA1		Involved in oxygen transport from the lung to the various peripheral tissues.
GTP-binding nuclear protein Ran	7	-0.201634	0.138406	P62826	RAN	Nucleus	GTP-binding protein involved in nucleocytoplasmic transport. Required for the import of protein into the nucleus and also for RNA export. Involved in chromatin condensation and control of cell cycle (By similarity). The complex with BIRC5/ survivin plays a role in mitotic spindle formation by serving as a physical scaffold to help deliver the RAN effector molecule TPX2 to microtubules. Acts as a …
Desmoplakin	1	-0.201634	0.0816551	P15924	DSP	Cell junction	Major high molecular weight protein of desmosomes. Involved in the organization of the desmosomal cadherin-plakoglobin complexes into discrete plasma membrane domains and in the anchoring of intermediate filaments to the desmosomes.
Solute carrier family 2, facilitated glucose transporter member 1	3	-0.214125	0.321209	P11166	SLC2A1	Cell membrane	Facilitative glucose transporter. This isoform may be responsible for constitutive or basal glucose uptake. Has a very broad substrate specificity; can transport a wide range of aldoses including both pentoses and hexoses.
Adenylate kinase isoenzyme 1	1	-0.214125	0.206419	P00568	AK1	Cytoplasm	Catalyzes the reversible transfer of the terminal phosphate group between ATP and AMP. Also displays broad nucleoside diphosphate kinase activity. Plays an important role in cellular energy homeostasis and in adenine nucleotide metabolism.
Phosphorylation(S)@87 Phosphorylation(S)@90 Hemoglobin subunit delta	1	-0.214125	0.178486	P02042	HBD		Involved in oxygen transport from the lung to the various peripheral tissues.
Phosphorylation(T)@39 Carbonic anhydrase 1	1	-0.214125	0.0317039	P00915	CA1	Cytoplasm	Reversible hydration of carbon dioxide. Can hydrates cyanamide to urea.
ubiquitinylation residue(K)@1586 Spectrin alpha chain, erythrocytic 1	1	-0.226509	0.363211	P02549	SPTA1	Cytoplasm	Spectrin is the major constituent of the cytoskeletal network underlying the erythrocyte plasma membrane. It associates with band 4.1 and actin to form the cytoskeletal superstructure of the erythrocyte plasma membrane.
Collagen alpha-1(XXVII) chain	1	-0.226509	0.279593	Q8IZC6	COL27A1	Secreted	Plays a role during the calcification of cartilage and the transition of cartilage to bone.
E3 ubiquitin-protein ligase RNF123	6	-0.226509	0.274905	Q5XPI4	RNF123	Cytoplasm	Catalytic subunit of the KPC complex that acts as E3 ubiquitin-protein ligase. Required for poly-ubiquitination and proteasome-mediated degradation of CDKN1B during G1 phase of the cell cycle.
AP-2 complex subunit alpha-1	1	-0.226509	0.196679	O95782	AP2A1	Cell membrane	Component of the adaptor protein complex 2 (AP-2). Adaptor protein complexes function in protein transport via transport vesicles in different membrane traffic pathways. Adaptor protein complexes are vesicle coat components and appear to be involved in cargo selection and vesicle formation. AP-2 is involved in clathrin-dependent endocytosis in which cargo proteins are incorporated into vesicles s…
ATP-dependent 6-phosphofructokinase, liver type	3	-0.226509	0.169604	P17858	PFKL	Cytoplasm	Catalyzes the phosphorylation of D-fructose 6-phosphate to fructose 1,6-bisphosphate by ATP, the first committing step of glycolysis.
Phosphorylation(S)@288 Ankyrin-1	1	-0.238787	0.820736	P16157	ANK1	Cytoplasm	Attaches integral membrane proteins to cytoskeletal elements; binds to the erythrocyte membrane protein band 4.2, to Na-K ATPase, to the lymphocyte membrane protein GP85, and to the cytoskeletal proteins fodrin, tubulin, vimentin and desmin. Erythrocyte ankyrins also link spectrin (beta chain) to the cytoplasmic domain of the erythrocytes anion exchange protein; they retain most or all of these b…
Erythrocyte band 7 integral membrane protein	4	-0.238787	0.212327	P27105	STOM	Cell membrane	Regulates ion channel activity and transmembrane ion transport. Regulates ASIC2 and ASIC3 channel activity.
Phosphorylation(S)@76 Phosphorylation(S)@79 Peroxiredoxin-2	1	-0.238787	0.0433514	P32119	PRDX2	Cytoplasm	Involved in redox regulation of the cell. Reduces peroxides with reducing equivalents provided through the thioredoxin system. It is not able to receive electrons from glutaredoxin. May play an important role in eliminating peroxides generated during metabolism. Might participate in the signaling cascades of growth factors and tumor necrosis factor-alpha by regulating the intracellular concentrat…
S-nitrosylation(C)@39 Hermansky-Pudlak syndrome 3 protein	1	-0.250962	0.383105	Q969F9	HPS3	Cytoplasm	Involved in early stages of melanosome biogenesis and maturation.
ubiquitinylation residue(K)@96 Hemoglobin subunit delta	1	-0.250962	0.266241	P02042	HBD		Involved in oxygen transport from the lung to the various peripheral tissues.
Glutamate--cysteine ligase catalytic subunit	3	-0.250962	0.211054	P48506	GCLC
ubiquitinylation residue(K)@96 Hemoglobin subunit beta	1	-0.250962	0.141583	P68871	HBB		Involved in oxygen transport from the lung to the various peripheral tissues.
ubiquitinylation residue(K)@1268 Ankyrin-1	1	-0.250962	0.0519295	P16157	ANK1	Cytoplasm	Attaches integral membrane proteins to cytoskeletal elements; binds to the erythrocyte membrane protein band 4.2, to Na-K ATPase, to the lymphocyte membrane protein GP85, and to the cytoskeletal proteins fodrin, tubulin, vimentin and desmin. Erythrocyte ankyrins also link spectrin (beta chain) to the cytoplasmic domain of the erythrocytes anion exchange protein; they retain most or all of these b…
Hermansky-Pudlak syndrome 1 protein	1	-0.263034	0.756714	Q92902	HPS1		Component of the BLOC-3 complex, a complex that acts as a guanine exchange factor (GEF) for RAB32 and RAB38, promotes the exchange of GDP to GTP, converting them from an inactive GDP-bound form into an active GTP-bound form. The BLOC-3 complex plays an important role in the control of melanin production and melanosome biogenesis and promotes the membrane localization of RAB32 and RAB38 (PubMed:23…
Band 3 anion transport protein	35	-0.263034	0.392759	P02730	SLC4A1	Cell membrane	Functions both as a transporter that mediates electroneutral anion exchange across the cell membrane and as a structural protein. Major integral membrane glycoprotein of the erythrocyte membrane; required for normal flexibility and stability of the erythrocyte membrane and for normal erythrocyte shape via the interactions of its cytoplasmic domain with cytoskeletal proteins, glycolytic enzymes, a…
Moesin	1	-0.263034	0.386898	P26038	MSN	Cell membrane	Probably involved in connections of major cytoskeletal structures to the plasma membrane. May inhibit herpes simplex virus 1 infection at an early stage.
Phosphorylation(Y)@188 Methanethiol oxidase	1	-0.263034	0.361611	Q13228	SELENBP1	Nucleus	Selenium-binding protein which may be involved in the sensing of reactive xenobiotics in the cytoplasm. May be involved in intra-Golgi protein transport (By similarity).
Proliferation-associated protein 2G4	3	-0.263034	0.169604	Q9UQ80	PA2G4	Cytoplasm	May play a role in a ERBB3-regulated signal transduction pathway. Seems be involved in growth regulation. Acts a corepressor of the androgen receptor (AR) and is regulated by the ERBB3 ligand neuregulin-1/heregulin (HRG). Inhibits transcription of some E2F1-regulated promoters, probably by recruiting histone acetylase (HAT) activity. Binds RNA. Associates with 28S, 18S and 5.8S mature rRNAs, seve…
T-complex protein 1 subunit gamma	2	-0.263034	0.155896	P49368	CCT3	Cytoplasm	Molecular chaperone; assists the folding of proteins upon ATP hydrolysis. As part of the BBS/CCT complex may play a role in the assembly of BBSome, a complex involved in ciliogenesis regulating transports vesicles to the cilia. Known to play a role, in vitro, in the folding of actin and tubulin.
Synembryn-A	2	-0.263034	0.0628835	Q9NPQ8	RIC8A	Cytoplasm	Guanine nucleotide exchange factor (GEF), which can activate some, but not all, G-alpha proteins. Able to activate GNAI1, GNAO1 and GNAQ, but not GNAS by exchanging bound GDP for free GTP. Involved in regulation of microtubule pulling forces during mitotic movement of chromosomes by stimulating G(i)-alpha protein, possibly leading to release G(i)-alpha-GTP and NuMA proteins from the NuMA-GPSM2-G(…
Exportin-7	14	-0.275007	0.293197	Q9UIA9	XPO7	Cytoplasm	Mediates the nuclear export of proteins (cargos) with broad substrate specificity. In the nucleus binds cooperatively to its cargo and to the GTPase Ran in its active GTP-bound form. Docking of this trimeric complex to the nuclear pore complex (NPC) is mediated through binding to nucleoporins. Upon transit of a nuclear export complex into the cytoplasm, disassembling of the complex and hydrolysis…
Phosphorylation(S)@142 Spectrin beta chain, non-erythrocytic 4	1	-0.275007	0.153045	Q9H254	SPTBN4	Cytoplasm
AP-2 complex subunit alpha-2	1	-0.275007	0.132709	O94973	AP2A2	Cell membrane	Component of the adaptor protein complex 2 (AP-2). Adaptor protein complexes function in protein transport via transport vesicles in different membrane traffic pathways. Adaptor protein complexes are vesicle coat components and appear to be involved in cargo selection and vesicle formation. AP-2 is involved in clathrin-dependent endocytosis in which cargo proteins are incorporated into vesicles s…
Phosphorylation(S)@29 Carbonic anhydrase 2	1	-0.275007	0.122168	P00918	CA2	Cytoplasm	Essential for bone resorption and osteoclast differentiation (By similarity). Reversible hydration of carbon dioxide. Can hydrate cyanamide to urea. Involved in the regulation of fluid secretion into the anterior chamber of the eye. Contributes to intracellular pH regulation in the duodenal upper villous epithelium during proton-coupled peptide absorption. Stimulates the chloride-bicarbonate exch…
Aldehyde dehydrogenase family 16 member A1	4	-0.275007	0.111091	Q8IZ83	ALDH16A1
Adenylosuccinate lyase	2	-0.286881	0.278025	P30566	ADSL		Catalyzes two non-sequential steps in de novo AMP synthesis: converts (S)-2-(5-amino-1-(5-phospho-D-ribosyl)imidazole-4-carboxamido)succinate (SAICAR) to fumarate plus 5-amino-1-(5-phospho-D-ribosyl)imidazole-4-carboxamide, and thereby also contributes to de novo IMP synthesis, and converts succinyladenosine monophosphate (SAMP) to AMP and fumarate.
Phosphorylation(T)@185 Rab GDP dissociation inhibitor beta	1	-0.286881	0.0708877	P50395	GDI2	Cytoplasm	Regulates the GDP/GTP exchange reaction of most Rab proteins by inhibiting the dissociation of GDP from them, and the subsequent binding of GTP to them.
Rab GDP dissociation inhibitor beta	2	-0.298658	0.487049	P50395	GDI2	Cytoplasm	Regulates the GDP/GTP exchange reaction of most Rab proteins by inhibiting the dissociation of GDP from them, and the subsequent binding of GTP to them.
Phosphorylation(S)@1250 Phosphorylation(S)@1252 Spectrin alpha chain, erythrocytic 1	1	-0.298658	0.485984	P02549	SPTA1	Cytoplasm	Spectrin is the major constituent of the cytoskeletal network underlying the erythrocyte plasma membrane. It associates with band 4.1 and actin to form the cytoskeletal superstructure of the erythrocyte plasma membrane.
ubiquitinylation residue(K)@611 Spectrin alpha chain, erythrocytic 1	1	-0.31034	0.703116	P02549	SPTA1	Cytoplasm	Spectrin is the major constituent of the cytoskeletal network underlying the erythrocyte plasma membrane. It associates with band 4.1 and actin to form the cytoskeletal superstructure of the erythrocyte plasma membrane.
26S proteasome non-ATPase regulatory subunit 2	4	-0.31034	0.524038	Q13200	PSMD2		Acts as a regulatory subunit of the 26 proteasome which is involved in the ATP-dependent degradation of ubiquitinated proteins.
E3 ubiquitin-protein ligase TRIM58	1	-0.31034	0.456304	Q8NG06	TRIM58		E3 ubiquitin ligase induced during late erythropoiesis. Directly binds and ubiquitinates the intermediate chain of the microtubule motor dynein (DYNC1LI1/DYNC1LI2), stimulating the degradation of the dynein holoprotein complex. May participate in the erythroblast enucleation process through regulation of nuclear polarization.
Phosphorylation(S)@5125 Neuroblast differentiation-associated protein AHNAK	1	-0.31034	0.0719628	Q09666	AHNAK	Nucleus	May be required for neuronal cell differentiation.
S-nitrosylation(C)@1283 Spectrin beta chain, erythrocytic	1	-0.31034	0.0601315	P11277	SPTB	Cytoplasm	Spectrin is the major constituent of the cytoskeletal network underlying the erythrocyte plasma membrane. It associates with band 4.1 and actin to form the cytoskeletal superstructure of the erythrocyte plasma membrane.
ubiquitinylation residue(K)@1016 Spectrin alpha chain, erythrocytic 1	1	-0.321928	0.946537	P02549	SPTA1	Cytoplasm	Spectrin is the major constituent of the cytoskeletal network underlying the erythrocyte plasma membrane. It associates with band 4.1 and actin to form the cytoskeletal superstructure of the erythrocyte plasma membrane.
Phosphorylation(Y)@616 Tripeptidyl-peptidase 2	1	-0.321928	0.576754	P29144	TPP2	Cytoplasm	Component of the proteolytic cascade acting downstream of the 26S proteasome in the ubiquitin-proteasome pathway. May be able to complement the 26S proteasome function to some extent under conditions in which the latter is inhibited. Stimulates adipogenesis (By similarity).
Phosphorylation(Y)@2339 Phosphorylation(T)@2340 Spectrin alpha chain, erythrocytic 1	1	-0.321928	0.518988	P02549	SPTA1	Cytoplasm	Spectrin is the major constituent of the cytoskeletal network underlying the erythrocyte plasma membrane. It associates with band 4.1 and actin to form the cytoskeletal superstructure of the erythrocyte plasma membrane.
Phosphorylation(S)@1960 Spectrin beta chain, erythrocytic	1	-0.321928	0.203287	P11277	SPTB	Cytoplasm	Spectrin is the major constituent of the cytoskeletal network underlying the erythrocyte plasma membrane. It associates with band 4.1 and actin to form the cytoskeletal superstructure of the erythrocyte plasma membrane.
Erythrocyte membrane protein band 4.2	19	-0.321928	0.182038	P16452	EPB42	Cell membrane	Probably plays an important role in the regulation of erythrocyte shape and mechanical properties.
Phosphorylation(S)@1666 Ankyrin-1	2	-0.321928	0.122974	P16157	ANK1	Cytoplasm	Attaches integral membrane proteins to cytoskeletal elements; binds to the erythrocyte membrane protein band 4.2, to Na-K ATPase, to the lymphocyte membrane protein GP85, and to the cytoskeletal proteins fodrin, tubulin, vimentin and desmin. Erythrocyte ankyrins also link spectrin (beta chain) to the cytoplasmic domain of the erythrocytes anion exchange protein; they retain most or all of these b…
Filamin-A	8	-0.344828	0.222863	P21333	FLNA	Cytoplasm	Promotes orthogonal branching of actin filaments and links actin filaments to membrane glycoproteins. Anchors various transmembrane proteins to the actin cytoskeleton and serves as a scaffold for a wide range of cytoplasmic signaling proteins. Interaction with FLNA may allow neuroblast migration from the ventricular zone into the cortical plate. Tethers cell surface-localized furin, modulates its…
Eukaryotic translation initiation factor 5A-1	2	-0.344828	0.147215	P63241	EIF5A	Cytoplasm	mRNA-binding protein involved in translation elongation. Has an important function at the level of mRNA turnover, probably acting downstream of decapping. Involved in actin dynamics and cell cycle progression, mRNA decay and probably in a pathway involved in stress response and maintenance of cell wall integrity. With syntenin SDCBP, functions as a regulator of p53/TP53 and p53/TP53-dependent apo…
Phosphorylation(T)@235 Moesin	1	-0.356144	0.402963	P26038	MSN	Cell membrane	Probably involved in connections of major cytoskeletal structures to the plasma membrane. May inhibit herpes simplex virus 1 infection at an early stage.
Trypsin-2	2	-0.356144	0.00753485	P07478	PRSS2	Secreted	In the ileum, may be involved in defensin processing, including DEFA5.
Ribose-phosphate pyrophosphokinase 2	1	-0.367371	0.513145	P11908	PRPS2		Catalyzes the synthesis of phosphoribosylpyrophosphate (PRPP) that is essential for nucleotide synthesis.
Proline-rich protein 36	1	-0.367371	0.122974	Q9H6K5	PRR36
Ras-related protein Rap-1b-like protein	3	-0.367371	0.0783655	A6NIZ1		Cell membrane
Phosphorylation(N-term S)@16 Keratin, type I cytoskeletal 10	1	-0.367371	0.0442161	P13645	KRT10
ATP-dependent 6-phosphofructokinase, muscle type	1	-0.367371	0.0203606	P08237	PFKM	Cytoplasm	Catalyzes the phosphorylation of D-fructose 6-phosphate to fructose 1,6-bisphosphate by ATP, the first committing step of glycolysis.
Coiled-coil domain-containing protein 88B	2	-0.378512	0.293709	A6NC98	CCDC88B	Membrane	Acts as a positive regulator of T-cell maturation and inflammatory function. Required for several functions of T-cells, in both the CD4(+) and the CD8(+) compartments and this includes expression of cell surface markers of activation, proliferation, and cytokine production in response to specific or non-specific stimulation.
Ankyrin-1	56	-0.389567	0.388489	P16157	ANK1	Cytoplasm	Attaches integral membrane proteins to cytoskeletal elements; binds to the erythrocyte membrane protein band 4.2, to Na-K ATPase, to the lymphocyte membrane protein GP85, and to the cytoskeletal proteins fodrin, tubulin, vimentin and desmin. Erythrocyte ankyrins also link spectrin (beta chain) to the cytoplasmic domain of the erythrocytes anion exchange protein; they retain most or all of these b…
S-nitrosylation(C)@409 Ribonuclease inhibitor	1	-0.389567	0.228192	P13489	RNH1	Cytoplasm	Ribonuclease inhibitor which inhibits RNASE1, RNASE2 and ANG. May play a role in redox homeostasis.
Protein-glutamine gamma-glutamyltransferase E	1	-0.400538	0.438183	Q08188	TGM3		Catalyzes the calcium-dependent formation of isopeptide cross-links between glutamine and lysine residues in various proteins, as well as the conjugation of polyamines to proteins. Involved in the formation of the cornified envelope (CE), a specialized component consisting of covalent cross-links of proteins beneath the plasma membrane of terminally differentiated keratinocytes. Catalyzes small p…
Delta-aminolevulinic acid dehydratase	2	-0.411426	0.451242	P13716	ALAD		Catalyzes an early step in the biosynthesis of tetrapyrroles. Binds two molecules of 5-aminolevulinate per subunit, each at a distinct site, and catalyzes their condensation to form porphobilinogen.
Phosphorylation(Y)@309 Proliferation-associated protein 2G4	1	-0.411426	0.399463	Q9UQ80	PA2G4	Cytoplasm	May play a role in a ERBB3-regulated signal transduction pathway. Seems be involved in growth regulation. Acts a corepressor of the androgen receptor (AR) and is regulated by the ERBB3 ligand neuregulin-1/heregulin (HRG). Inhibits transcription of some E2F1-regulated promoters, probably by recruiting histone acetylase (HAT) activity. Binds RNA. Associates with 28S, 18S and 5.8S mature rRNAs, seve…
Filamin-B	2	-0.411426	0.18356	O75369	FLNB	Cytoplasm	Connects cell membrane constituents to the actin cytoskeleton. May promote orthogonal branching of actin filaments and links actin filaments to membrane glycoproteins. Anchors various transmembrane proteins to the actin cytoskeleton. Interaction with FLNA may allow neuroblast migration from the ventricular zone into the cortical plate. Various interactions and localizations of isoforms affect myo…
Histone H2B type 1-K	2	-0.411426	0.169283	O60814	HIST1H2BK	Nucleus	Core component of nucleosome. Nucleosomes wrap and compact DNA into chromatin, limiting DNA accessibility to the cellular machineries which require DNA as a template. Histones thereby play a central role in transcription regulation, DNA repair, DNA replication and chromosomal stability. DNA accessibility is regulated via a complex set of post-translational modifications of histones, also called h…
Phosphorylation(Y)@53 Actin, cytoplasmic 1	1	-0.411426	0.0480314	P60709	ACTB	Cytoplasm	Actins are highly conserved proteins that are involved in various types of cell motility and are ubiquitously expressed in all eukaryotic cells.
Methanethiol oxidase	11	-0.422233	0.429807	Q13228	SELENBP1	Nucleus	Selenium-binding protein which may be involved in the sensing of reactive xenobiotics in the cytoplasm. May be involved in intra-Golgi protein transport (By similarity).
S-nitrosylation(C)@49 Keratin, type II cytoskeletal 1	2	-0.422233	0.296709	P04264	KRT1	Cell membrane	May regulate the activity of kinases such as PKC and SRC via binding to integrin beta-1 (ITB1) and the receptor of activated protein C kinase 1 (RACK1). In complex with C1QBP is a high affinity receptor for kininogen-1/HMWK.
Ubiquitin carboxyl-terminal hydrolase 7	2	-0.422233	0.228119	Q93009	USP7	Nucleus	Hydrolase that deubiquitinates target proteins such as FOXO4, p53/TP53, MDM2, ERCC6, DNMT1, UHRF1, PTEN and DAXX (PubMed:11923872, PubMed:15053880, PubMed:16964248, PubMed:18716620, PubMed:25283148). Together with DAXX, prevents MDM2 self-ubiquitination and enhances the E3 ligase activity of MDM2 towards p53/TP53, thereby promoting p53/TP53 ubiquitination and proteasomal degradation. Deubiquitina…
Phosphorylation(S)@597 (E3-independent) E2 ubiquitin-conjugating enzyme	1	-0.422233	0.223371	Q9C0C9	UBE2O	Cytoplasm	E2/E3 hybrid ubiquitin-protein ligase that displays both E2 and E3 ligase activities and mediates monoubiquitination of target proteins (PubMed:23455153, PubMed:24703950). Negatively regulates TRAF6-mediated NF-kappa-B activation independently of its E2 activity (PubMed:23381138). Acts as a positive regulator of BMP7 signaling by mediating monoubiquitination of SMAD6, thereby regulating adipogene…
Phosphorylation(T)@375 Band 3 anion transport protein	1	-0.432959	0.584192	P02730	SLC4A1	Cell membrane	Functions both as a transporter that mediates electroneutral anion exchange across the cell membrane and as a structural protein. Major integral membrane glycoprotein of the erythrocyte membrane; required for normal flexibility and stability of the erythrocyte membrane and for normal erythrocyte shape via the interactions of its cytoplasmic domain with cytoskeletal proteins, glycolytic enzymes, a…
Phosphoribosylformylglycinamidine synthase	2	-0.432959	0.189902	O15067	PFAS	Cytoplasm	Phosphoribosylformylglycinamidine synthase involved in the purines biosynthetic pathway. Catalyzes the ATP-dependent conversion of formylglycinamide ribonucleotide (FGAR) and glutamine to yield formylglycinamidine ribonucleotide (FGAM) and glutamate (By similarity).
Protein Shroom3	1	-0.443607	0.466355	Q8TF72	SHROOM3	Cell junction	Controls cell shape changes in the neuroepithelium during neural tube closure. Induces apical constriction in epithelial cells by promoting the apical accumulation of F-actin and myosin II, and probably by bundling stress fibers. Induces apicobasal cell elongation by redistributing gamma-tubulin and directing the assembly of robust apicobasal microtubule arrays (By similarity).
Phosphorylation(S)@623 Spectrin beta chain, erythrocytic	1	-0.443607	0.381324	P11277	SPTB	Cytoplasm	Spectrin is the major constituent of the cytoskeletal network underlying the erythrocyte plasma membrane. It associates with band 4.1 and actin to form the cytoskeletal superstructure of the erythrocyte plasma membrane.
Ubiquitin-60S ribosomal protein L40	4	-0.464668	0.421475	P62987	UBA52	Cytoplasm	Ubiquitin: Exists either covalently attached to another protein, or free (unanchored). When covalently bound, it is conjugated to target proteins via an isopeptide bond either as a monomer (monoubiquitin), a polymer linked via different Lys residues of the ubiquitin (polyubiquitin chains) or a linear polymer linked via the initiator Met of the ubiquitin (linear polyubiquitin chains). Polyubiquiti…
Dynamin-2	1	-0.464668	0.219683	P50570	DNM2	Cytoplasm	Microtubule-associated force-producing protein involved in producing microtubule bundles and able to bind and hydrolyze GTP. Plays a role in the regulation of neuron morphology, axon growth and formation of neuronal growth cones (By similarity). Plays an important role in vesicular trafficking processes, in particular endocytosis. Involved in cytokinesis (PubMed:12498685). Regulates maturation of…
ATP-binding cassette sub-family E member 1	1	-0.485427	0.589729	P61221	ABCE1	Cytoplasm	Antagonizes the binding of 2-5A (5'-phosphorylated 2',5'-linked oligoadenylates) by RNase L through direct interaction with RNase L and therefore inhibits its endoribonuclease activity. May play a central role in the regulation of mRNA turnover. Antagonizes the anti-viral effect of the interferon-regulated 2-5A/RNase L pathway. May act as a chaperone for post-translational events during HIV-1 cap…
Talin-1	8	-0.485427	0.529884	Q9Y490	TLN1	Cell projection	Probably involved in connections of major cytoskeletal structures to the plasma membrane. High molecular weight cytoskeletal protein concentrated at regions of cell-substratum contact and, in lymphocytes, at cell-cell contacts (By similarity).
Phosphorylation(S)@392 Erythrocyte membrane protein band 4.2	1	-0.485427	0.413188	P16452	EPB42	Cell membrane	Probably plays an important role in the regulation of erythrocyte shape and mechanical properties.
Phosphorylation(Y)@278 Methanethiol oxidase	1	-0.485427	0.403293	Q13228	SELENBP1	Nucleus	Selenium-binding protein which may be involved in the sensing of reactive xenobiotics in the cytoplasm. May be involved in intra-Golgi protein transport (By similarity).
Phosphorylation(S)@1292 Phosphorylation(S)@1298 Ankyrin-1	1	-0.485427	0.192194	P16157	ANK1	Cytoplasm	Attaches integral membrane proteins to cytoskeletal elements; binds to the erythrocyte membrane protein band 4.2, to Na-K ATPase, to the lymphocyte membrane protein GP85, and to the cytoskeletal proteins fodrin, tubulin, vimentin and desmin. Erythrocyte ankyrins also link spectrin (beta chain) to the cytoplasmic domain of the erythrocytes anion exchange protein; they retain most or all of these b…
Phosphorylation(S)@10 Hemoglobin subunit beta	1	-0.485427	0.102648	P68871	HBB		Involved in oxygen transport from the lung to the various peripheral tissues.
Protein argonaute-2	2	-0.505891	0.793444	Q9UKV8	AGO2	Cytoplasm	Required for RNA-mediated gene silencing (RNAi) by the RNA-induced silencing complex (RISC). The 'minimal RISC' appears to include AGO2 bound to a short guide RNA such as a microRNA (miRNA) or short interfering RNA (siRNA). These guide RNAs direct RISC to complementary mRNAs that are targets for RISC-mediated gene silencing. The precise mechanism of gene silencing depends on the degree of complem…
ubiquitinylation residue(K)@17 Hemoglobin subunit alpha	1	-0.505891	0.390086	P69905	HBA1		Involved in oxygen transport from the lung to the various peripheral tissues.
Phosphorylation(S)@14 Phosphorylation(S)@17 Hemoglobin subunit epsilon	1	-0.516015	0.749824	P02100	HBE1		The epsilon chain is a beta-type chain of early mammalian embryonic hemoglobin.
Phosphorylation(T)@469 Moesin	1	-0.516015	0.430041	P26038	MSN	Cell membrane	Probably involved in connections of major cytoskeletal structures to the plasma membrane. May inhibit herpes simplex virus 1 infection at an early stage.
Phosphorylation(N-term Y)@347 Band 3 anion transport protein	1	-0.516015	0.0231917	P02730	SLC4A1	Cell membrane	Functions both as a transporter that mediates electroneutral anion exchange across the cell membrane and as a structural protein. Major integral membrane glycoprotein of the erythrocyte membrane; required for normal flexibility and stability of the erythrocyte membrane and for normal erythrocyte shape via the interactions of its cytoplasmic domain with cytoskeletal proteins, glycolytic enzymes, a…
Phosphorylation(T)@1079 Phosphorylation(S)@1080 Clathrin heavy chain 1	1	-0.516015	0.0209983	Q00610	CLTC	Cytoplasmic vesicle membrane	Clathrin is the major protein of the polyhedral coat of coated pits and vesicles. Two different adapter protein complexes link the clathrin lattice either to the plasma membrane or to the trans-Golgi network.
Uroporphyrinogen decarboxylase	1	-0.516015	0.00256993	P06132	UROD	Cytoplasm	Catalyzes the decarboxylation of four acetate groups of uroporphyrinogen-III to yield coproporphyrinogen-III.
Keratin, type II cytoskeletal 6A	1	-0.536053	0.321482	P02538	KRT6A		Epidermis-specific type I keratin involved in wound healing. Involved in the activation of follicular keratinocytes after wounding, while it does not play a major role in keratinocyte proliferation or migration. Participates in the regulation of epithelial migration by inhibiting the activity of SRC during wound repair.
Exportin-1	2	-0.536053	0.316593	O14980	XPO1	Cytoplasm	Mediates the nuclear export of cellular proteins (cargos) bearing a leucine-rich nuclear export signal (NES) and of RNAs. In the nucleus, in association with RANBP3, binds cooperatively to the NES on its target protein and to the GTPase RAN in its active GTP-bound form (Ran-GTP). Docking of this complex to the nuclear pore complex (NPC) is mediated through binding to nucleoporins. Upon transit of…
Coronin-7	1	-0.545968	0.398266	P57737	CORO7	Golgi apparatus membrane	F-actin regulator involved in anterograde Golgi to endosome transport: upon ubiquitination via 'Lys-33'-linked ubiquitin chains by the BCR(KLHL20) E3 ubiquitin ligase complex, interacts with EPS15 and localizes to the trans-Golgi network, where it promotes actin polymerization, thereby facilitating post-Golgi trafficking. May play a role in the maintenance of the Golgi apparatus morphology.
Pyruvate kinase PKLR	6	-0.555816	0.379448	P30613	PKLR		Plays a key role in glycolysis.
Porphobilinogen deaminase	3	-0.555816	0.343806	P08397	HMBS	Cytoplasm	Tetrapolymerization of the monopyrrole PBG into the hydroxymethylbilane pre-uroporphyrinogen in several discrete steps.
Alpha-adducin	4	-0.565597	0.406382	P35611	ADD1	Cytoplasm	Membrane-cytoskeleton-associated protein that promotes the assembly of the spectrin-actin network. Binds to calmodulin.
T-complex protein 1 subunit zeta	2	-0.575312	0.377372	P40227	CCT6A	Cytoplasm	Molecular chaperone; assists the folding of proteins upon ATP hydrolysis. Known to play a role, in vitro, in the folding of actin and tubulin.
Multifunctional protein ADE2	1	-0.575312	0.259322	P22234	PAICS
Phosphorylation(N-term Y)@405 Keratin, type I cytoskeletal 9	1	-0.584963	0.319937	P35527	KRT9		May serve an important special function either in the mature palmar and plantar skin tissue or in the morphogenetic program of the formation of these tissues. Plays a role in keratin filament assembly.
Phosphorylation(S)@1686 Ankyrin-1	1	-0.594549	0.236872	P16157	ANK1	Cytoplasm	Attaches integral membrane proteins to cytoskeletal elements; binds to the erythrocyte membrane protein band 4.2, to Na-K ATPase, to the lymphocyte membrane protein GP85, and to the cytoskeletal proteins fodrin, tubulin, vimentin and desmin. Erythrocyte ankyrins also link spectrin (beta chain) to the cytoplasmic domain of the erythrocytes anion exchange protein; they retain most or all of these b…
Phosphorylation(Y)@928 Phosphorylation(T)@934 Spectrin beta chain, erythrocytic	1	-0.594549	0.209082	P11277	SPTB	Cytoplasm	Spectrin is the major constituent of the cytoskeletal network underlying the erythrocyte plasma membrane. It associates with band 4.1 and actin to form the cytoskeletal superstructure of the erythrocyte plasma membrane.
Phosphorylation(N-term T)@42 Phosphorylation(Y)@43 Hemoglobin subunit alpha	2	-0.594549	0.187421	P69905	HBA1		Involved in oxygen transport from the lung to the various peripheral tissues.
Striatin-4	1	-0.594549	0.140862	Q9NRL3	STRN4	Cytoplasm	Binds calmodulin in a calcium dependent manner. May function as scaffolding or signaling protein.
Phosphorylation(Y)@58 Band 3 anion transport protein	1	-0.604071	0.311313	P02730	SLC4A1	Cell membrane	Functions both as a transporter that mediates electroneutral anion exchange across the cell membrane and as a structural protein. Major integral membrane glycoprotein of the erythrocyte membrane; required for normal flexibility and stability of the erythrocyte membrane and for normal erythrocyte shape via the interactions of its cytoplasmic domain with cytoskeletal proteins, glycolytic enzymes, a…
Heat shock protein HSP 90-alpha	13	-0.613532	0.407268	P07900	HSP90AA1	Cytoplasm	Molecular chaperone that promotes the maturation, structural maintenance and proper regulation of specific target proteins involved for instance in cell cycle control and signal transduction. Undergoes a functional cycle that is linked to its ATPase activity. This cycle probably induces conformational changes in the client proteins, thereby causing their activation. Interacts dynamically with var…
Alanine--tRNA ligase, cytoplasmic	1	-0.613532	0.277119	P49588	AARS	Cytoplasm	Catalyzes the attachment of alanine to tRNA(Ala) in a two-step reaction: alanine is first activated by ATP to form Ala-AMP and then transferred to the acceptor end of tRNA(Ala). Also edits incorrectly charged tRNA(Ala) via its editing domain.
Alpha-actinin-1	2	-0.62293	0.457673	P12814	ACTN1	Cytoplasm	F-actin cross-linking protein which is thought to anchor actin to a variety of intracellular structures. This is a bundling protein.
T-complex protein 1 subunit eta	4	-0.62293	0.277778	Q99832	CCT7	Cytoplasm	Molecular chaperone; assists the folding of proteins upon ATP hydrolysis. Known to play a role, in vitro, in the folding of actin and tubulin (By similarity).
Transmembrane protein 200A	2	-0.632268	1.29414	Q86VY9	TMEM200A	Membrane
26S proteasome non-ATPase regulatory subunit 3	4	-0.632268	0.364919	O43242	PSMD3		Acts as a regulatory subunit of the 26 proteasome which is involved in the ATP-dependent degradation of ubiquitinated proteins.
Clathrin heavy chain 2	1	-0.632268	0.240106	P53675	CLTCL1	Cytoplasmic vesicle membrane	Clathrin is the major protein of the polyhedral coat of coated pits and vesicles. Two different adapter protein complexes link the clathrin lattice either to the plasma membrane or to the trans-Golgi network (By similarity).
Histone H4	2	-0.650765	0.588886	P62805	HIST1H4A	Nucleus	Core component of nucleosome. Nucleosomes wrap and compact DNA into chromatin, limiting DNA accessibility to the cellular machineries which require DNA as a template. Histones thereby play a central role in transcription regulation, DNA repair, DNA replication and chromosomal stability. DNA accessibility is regulated via a complex set of post-translational modifications of histones, also called h…
Phosphorylation(S)@100 Carbonic anhydrase 1	1	-0.650765	0.200177	P00915	CA1	Cytoplasm	Reversible hydration of carbon dioxide. Can hydrates cyanamide to urea.
Transportin-2	1	-0.650765	0.194975	O14787	TNPO2	Cytoplasm	Probably functions in nuclear protein import as nuclear transport receptor. Serves as receptor for nuclear localization signals (NLS) in cargo substrates. Is thought to mediate docking of the importin/substrate complex to the nuclear pore complex (NPC) through binding to nucleoporin and the complex is subsequently translocated through the pore by an energy requiring, Ran-dependent mechanism. At t…
Tubulin--tyrosine ligase-like protein 12	3	-0.669027	0.199352	Q14166	TTLL12
ubiquitinylation residue(K)@437 Bifunctional purine biosynthesis protein PURH	1	-0.669027	0.103308	P31939	ATIC		Bifunctional enzyme that catalyzes 2 steps in purine biosynthesis.
Phosphorylation(S)@854 Phosphorylation(T)@856 Protein diaphanous homolog 1	1	-0.678072	0.389979	O60610	DIAPH1	Cell membrane	Acts in a Rho-dependent manner to recruit PFY1 to the membrane. Required for the assembly of F-actin structures, such as actin cables and stress fibers. Nucleates actin filaments. Binds to the barbed end of the actin filament and slows down actin polymerization and depolymerization. Required for cytokinesis, and transcriptional activation of the serum response factor. DFR proteins couple Rho and …
Phosphorylation(N-term S)@14 Keratin, type I cytoskeletal 9	1	-0.687061	0.207608	P35527	KRT9		May serve an important special function either in the mature palmar and plantar skin tissue or in the morphogenetic program of the formation of these tissues. Plays a role in keratin filament assembly.
Heat shock 70 kDa protein 1A	2	-0.695994	0.399136	P0DMV8	HSPA1A	Cytoplasm	In cooperation with other chaperones, Hsp70s stabilize preexistent proteins against aggregation and mediate the folding of newly translated polypeptides in the cytosol as well as within organelles. These chaperones participate in all these processes through their ability to recognize nonnative conformations of other proteins. They bind extended peptide segments with a net hydrophobic character ex…
Threonine--tRNA ligase, cytoplasmic	1	-0.704872	0.513428	P26639	TARS	Cytoplasm
Heat shock protein HSP 90-beta	3	-0.704872	0.343327	P08238	HSP90AB1	Cytoplasm	Molecular chaperone that promotes the maturation, structural maintenance and proper regulation of specific target proteins involved for instance in cell cycle control and signal transduction. Undergoes a functional cycle that is linked to its ATPase activity. This cycle probably induces conformational changes in the client proteins, thereby causing their activation. Interacts dynamically with var…
Phosphorylation(T)@113 Hemoglobin subunit gamma-1	1	-0.739848	2.82391	P69891	HBG1		Gamma chains make up the fetal hemoglobin F, in combination with alpha chains.
Phosphorylation(S)@382 Phosphorylation(T)@385 Filamin-A	1	-0.757023	1.01368	P21333	FLNA	Cytoplasm	Promotes orthogonal branching of actin filaments and links actin filaments to membrane glycoproteins. Anchors various transmembrane proteins to the actin cytoskeleton and serves as a scaffold for a wide range of cytoplasmic signaling proteins. Interaction with FLNA may allow neuroblast migration from the ventricular zone into the cortical plate. Tethers cell surface-localized furin, modulates its…
S-nitrosylation(C)@4146 E3 ubiquitin-protein ligase UBR4	1	-0.757023	0.0141695	Q5T4S7	UBR4	Membrane	E3 ubiquitin-protein ligase which is a component of the N-end rule pathway. Recognizes and binds to proteins bearing specific N-terminal residues that are destabilizing according to the N-end rule, leading to their ubiquitination and subsequent degradation. Together with clathrin, forms meshwork structures involved in membrane morphogenesis and cytoskeletal organization. Regulates integrin-mediat…
Myeloperoxidase	1	-0.765535	0.335452	P05164	MPO	Lysosome	Part of the host defense system of polymorphonuclear leukocytes. It is responsible for microbicidal activity against a wide range of organisms. In the stimulated PMN, MPO catalyzes the production of hypohalous acids, primarily hypochlorous acid in physiologic situations, and other toxic intermediates that greatly enhance PMN microbicidal activity.
Glucose 1,6-bisphosphate synthase	3	-0.773996	0.360115	Q6PCE3	PGM2L1		Glucose 1,6-bisphosphate synthase using 1,3-bisphosphoglycerate as a phosphate donor and a series of 1-phosphate sugars as acceptors, including glucose 1-phosphate, mannose 1-phosphate, ribose 1-phosphate and deoxyribose 1-phosphate. 5 or 6-phosphosugars are bad substrates, with the exception of glucose 6-phosphate. Also synthesizes ribose 1,5-bisphosphate. Has only low phosphopentomutase and pho…
Histone-arginine methyltransferase CARM1	1	-0.782409	0.842543	Q86X55	CARM1	Nucleus	Methylates (mono- and asymmetric dimethylation) the guanidino nitrogens of arginyl residues in several proteins involved in DNA packaging, transcription regulation, pre-mRNA splicing, and mRNA stability. Recruited to promoters upon gene activation together with histone acetyltransferases from EP300/P300 and p160 families, methylates histone H3 at 'Arg-17' (H3R17me), forming mainly asymmetric dime…
Phosphoglucomutase-2	1	-0.782409	0.516555	Q96G03	PGM2	Cytoplasm	Catalyzes the conversion of the nucleoside breakdown products ribose-1-phosphate and deoxyribose-1-phosphate to the corresponding 5-phosphopentoses. May also catalyze the interconversion of glucose-1-phosphate and glucose-6-phosphate. Has low glucose 1,6-bisphosphate synthase activity.
T-complex protein 1 subunit epsilon	1	-0.782409	0.509339	P48643	CCT5	Cytoplasm	Molecular chaperone; assists the folding of proteins upon ATP hydrolysis. As part of the BBS/CCT complex may play a role in the assembly of BBSome, a complex involved in ciliogenesis regulating transports vesicles to the cilia. Known to play a role, in vitro, in the folding of actin and tubulin.
Tubulin beta-4B chain	1	-0.782409	0.45556	P68371	TUBB4B	Cytoplasm	Tubulin is the major constituent of microtubules. It binds two moles of GTP, one at an exchangeable site on the beta chain and one at a non-exchangeable site on the alpha chain.
Transketolase	2	-0.782409	0.300596	P29401	TKT		Catalyzes the transfer of a two-carbon ketol group from a ketose donor to an aldose acceptor, via a covalent intermediate with the cofactor thiamine pyrophosphate.
Phosphorylation(T)@117 Hemoglobin subunit epsilon	1	-0.823749	0.480434	P02100	HBE1		The epsilon chain is a beta-type chain of early mammalian embryonic hemoglobin.
Transportin-3	1	-0.823749	0.339989	Q9Y5L0	TNPO3	Cytoplasm	Seems to function in nuclear protein import as nuclear transport receptor. In vitro, mediates the nuclear import of splicing factor SR proteins RBM4, SFRS1 and SFRS2, by recognizing phosphorylated RS domains.
ubiquitinylation residue(C-term K)@91 Hemoglobin subunit alpha	1	-0.823749	0.0369681	P69905	HBA1		Involved in oxygen transport from the lung to the various peripheral tissues.
Insulin-degrading enzyme	1	-0.831877	0.197021	P14735	IDE	Cytoplasm	Plays a role in the cellular breakdown of insulin, IAPP, glucagon, bradykinin, kallidin and other peptides, and thereby plays a role in intercellular peptide signaling. Degrades amyloid formed by APP and IAPP. May play a role in the degradation and clearance of naturally secreted amyloid beta-protein by neurons and microglia.
Phosphorylation(S)@151 Carbonic anhydrase 2	1	-0.847997	0.139662	P00918	CA2	Cytoplasm	Essential for bone resorption and osteoclast differentiation (By similarity). Reversible hydration of carbon dioxide. Can hydrate cyanamide to urea. Involved in the regulation of fluid secretion into the anterior chamber of the eye. Contributes to intracellular pH regulation in the duodenal upper villous epithelium during proton-coupled peptide absorption. Stimulates the chloride-bicarbonate exch…
Beta-adducin	3	-0.85599	0.398918	P35612	ADD2	Cytoplasm	Membrane-cytoskeleton-associated protein that promotes the assembly of the spectrin-actin network. Binds to the erythrocyte membrane receptor SLC2A1/GLUT1 and may therefore provide a link between the spectrin cytoskeleton to the plasma membrane. Binds to calmodulin. Calmodulin binds preferentially to the beta subunit.
Phosphorylation(N-term T)@390 Phosphorylation(T)@395 Tubulin--tyrosine ligase-like protein 12	1	-0.879706	0.108741	Q14166	TTLL12
Tubulin alpha-1C chain	2	-0.895303	0.563678	Q9BQE3	TUBA1C	Cytoplasm	Tubulin is the major constituent of microtubules. It binds two moles of GTP, one at an exchangeable site on the beta chain and one at a non-exchangeable site on the alpha chain.
Fascin	2	-0.910733	0.344381	Q16658	FSCN1	Cytoplasm	Organizes filamentous actin into bundles with a minimum of 4.1:1 actin/fascin ratio. Plays a role in the organization of actin filament bundles and the formation of microspikes, membrane ruffles, and stress fibers. Important for the formation of a diverse set of cell protrusions, such as filopodia, and for cell motility and migration.
Phosphorylation(T)@1688 Ankyrin-1	1	-0.925999	0.37872	P16157	ANK1	Cytoplasm	Attaches integral membrane proteins to cytoskeletal elements; binds to the erythrocyte membrane protein band 4.2, to Na-K ATPase, to the lymphocyte membrane protein GP85, and to the cytoskeletal proteins fodrin, tubulin, vimentin and desmin. Erythrocyte ankyrins also link spectrin (beta chain) to the cytoplasmic domain of the erythrocytes anion exchange protein; they retain most or all of these b…
Ribonucleoside-diphosphate reductase large subunit	1	-0.933573	0.296709	P23921	RRM1	Cytoplasm	Provides the precursors necessary for DNA synthesis. Catalyzes the biosynthesis of deoxyribonucleotides from the corresponding ribonucleotides.
Phosphorylation(Y)@131 Hemoglobin subunit beta	2	-0.933573	0.196543	P68871	HBB		Involved in oxygen transport from the lung to the various peripheral tissues.
Glutamate--cysteine ligase regulatory subunit	2	-0.941106	0.342084	P48507	GCLM
S-nitrosylation(C)@466 Elongation factor 2	1	-0.948601	0.510463	P13639	EEF2	Cytoplasm	Catalyzes the GTP-dependent ribosomal translocation step during translation elongation. During this step, the ribosome changes from the pre-translocational (PRE) to the post-translocational (POST) state as the newly formed A-site-bound peptidyl-tRNA and P-site-bound deacylated tRNA move to the P and E sites, respectively. Catalyzes the coordinated movement of the two tRNA molecules, the mRNA and …
Adhesion G protein-coupled receptor L3	1	-0.970854	0.409827	Q9HAR2	ADGRL3	Cell membrane	Plays a role in cell-cell adhesion and neuron guidance via its interactions with FLRT2 and FLRT3 that are expressed at the surface of adjacent cells (PubMed:26235030). Plays a role in the development of glutamatergic synapses in the cortex. Important in determining the connectivity rates between the principal neurons in the cortex.
Phosphorylation(S)@82 Phosphorylation(S)@85 Hemoglobin subunit alpha	1	-0.970854	0.355069	P69905	HBA1		Involved in oxygen transport from the lung to the various peripheral tissues.
ubiquitinylation residue(C-term K)@83 Hemoglobin subunit delta	1	-0.970854	0.104191	P02042	HBD		Involved in oxygen transport from the lung to the various peripheral tissues.
ubiquitinylation residue(K)@145 Hemoglobin subunit delta	1	-0.978196	0.329383	P02042	HBD		Involved in oxygen transport from the lung to the various peripheral tissues.
40S ribosomal protein SA	1	-1.0072	0.336299	P08865	RPSA	Cell membrane	Required for the assembly and/or stability of the 40S ribosomal subunit. Required for the processing of the 20S rRNA-precursor to mature 18S rRNA in a late step of the maturation of 40S ribosomal subunits. Also functions as a cell surface receptor for laminin. Plays a role in cell adhesion to the basement membrane and in the consequent activation of signaling transduction pathways. May play a rol…
Immunoglobulin heavy constant alpha 1	1	-1.0072	0.135548	P01876	IGHA1		Ig alpha is the major immunoglobulin class in body secretions. It may serve both to defend against local infection and to prevent access of foreign antigens to the general immunologic system.
Elongation factor 2	1	-1.01436	1.65956	P13639	EEF2	Cytoplasm	Catalyzes the GTP-dependent ribosomal translocation step during translation elongation. During this step, the ribosome changes from the pre-translocational (PRE) to the post-translocational (POST) state as the newly formed A-site-bound peptidyl-tRNA and P-site-bound deacylated tRNA move to the P and E sites, respectively. Catalyzes the coordinated movement of the two tRNA molecules, the mRNA and …
Lactotransferrin	3	-1.03562	0.969805	P02788	LTF	Secreted	Transferrins are iron binding transport proteins which can bind two Fe(3+) ions in association with the binding of an anion, usually bicarbonate.
Keratin, type II cytoskeletal 1	23	-1.07039	0.439496	P04264	KRT1	Cell membrane	May regulate the activity of kinases such as PKC and SRC via binding to integrin beta-1 (ITB1) and the receptor of activated protein C kinase 1 (RACK1). In complex with C1QBP is a high affinity receptor for kininogen-1/HMWK.
Phosphorylation(S)@337 Catalase	1	-1.07724	0.0953385	P04040	CAT	Peroxisome	Occurs in almost all aerobically respiring organisms and serves to protect cells from the toxic effects of hydrogen peroxide. Promotes growth of cells including T-cells, B-cells, myeloid leukemia cells, melanoma cells, mastocytoma cells and normal and transformed fibroblast cells.
Plastin-2	1	-1.07724	0.0105057	P13796	LCP1	Cytoplasm	Actin-binding protein. Plays a role in the activation of T-cells in response to costimulation through TCR/CD3 and CD2 or CD28. Modulates the cell surface expression of IL2RA/CD25 and CD69.
Phosphorylation(T)@40 Ankyrin-1	1	-1.08406	1.19586	P16157	ANK1	Cytoplasm	Attaches integral membrane proteins to cytoskeletal elements; binds to the erythrocyte membrane protein band 4.2, to Na-K ATPase, to the lymphocyte membrane protein GP85, and to the cytoskeletal proteins fodrin, tubulin, vimentin and desmin. Erythrocyte ankyrins also link spectrin (beta chain) to the cytoplasmic domain of the erythrocytes anion exchange protein; they retain most or all of these b…
ubiquitinylation residue(K)@117 Histone H2B type 1-K	1	-1.09085	0.125692	O60814	HIST1H2BK	Nucleus	Core component of nucleosome. Nucleosomes wrap and compact DNA into chromatin, limiting DNA accessibility to the cellular machineries which require DNA as a template. Histones thereby play a central role in transcription regulation, DNA repair, DNA replication and chromosomal stability. DNA accessibility is regulated via a complex set of post-translational modifications of histones, also called h…
Phosphorylation(T)@42 Phosphorylation(Y)@43 Hemoglobin subunit alpha	1	-1.10434	0.135489	P69905	HBA1		Involved in oxygen transport from the lung to the various peripheral tissues.
Phosphorylation(T)@57 Phosphorylation(Y)@64 Transmembrane protein KIAA1109	1	-1.1375	0.602234	Q2LD37	KIAA1109	Membrane
Hypoxanthine-guanine phosphoribosyltransferase	1	-1.14405	1.1261	P00492	HPRT1	Cytoplasm	Converts guanine to guanosine monophosphate, and hypoxanthine to inosine monophosphate. Transfers the 5-phosphoribosyl group from 5-phosphoribosylpyrophosphate onto the purine. Plays a central role in the generation of purine nucleotides through the purine salvage pathway.
Keratin, type I cytoskeletal 10	17	-1.14405	0.545003	P13645	KRT10
Phosphorylation(N-term T)@64 Flavin reductase (NADPH)	1	-1.19535	0.592269	P30043	BLVRB	Cytoplasm	Broad specificity oxidoreductase that catalyzes the NADPH-dependent reduction of a variety of flavins, such as riboflavin, FAD or FMN, biliverdins, methemoglobin and PQQ (pyrroloquinoline quinone). Contributes to heme catabolism and metabolizes linear tetrapyrroles. Can also reduce the complexed Fe(3+) iron to Fe(2+) in the presence of FMN and NADPH. In the liver, converts biliverdin to bilirubin.
Keratin, type II cytoskeletal 73	1	-1.19535	0.38934	Q86Y46	KRT73		Has a role in hair formation. Specific component of keratin intermediate filaments in the inner root sheath (IRS) of the hair follicle (Probable).
S-nitrosylation(C)@1187 E3 ubiquitin-protein ligase RNF123	1	-1.20789	1.08249	Q5XPI4	RNF123	Cytoplasm	Catalytic subunit of the KPC complex that acts as E3 ubiquitin-protein ligase. Required for poly-ubiquitination and proteasome-mediated degradation of CDKN1B during G1 phase of the cell cycle.
ubiquitinylation residue(K)@378 Keratin, type II cytoskeletal 6A	1	-1.20789	0.63339	P02538	KRT6A		Epidermis-specific type I keratin involved in wound healing. Involved in the activation of follicular keratinocytes after wounding, while it does not play a major role in keratinocyte proliferation or migration. Participates in the regulation of epithelial migration by inhibiting the activity of SRC during wound repair.
Hermansky-Pudlak syndrome 3 protein	1	-1.22651	0.0627831	Q969F9	HPS3	Cytoplasm	Involved in early stages of melanosome biogenesis and maturation.
Phosphorylation(S)@1479 E3 ubiquitin-protein ligase UBR4	1	-1.23879	0.163866	Q5T4S7	UBR4	Membrane	E3 ubiquitin-protein ligase which is a component of the N-end rule pathway. Recognizes and binds to proteins bearing specific N-terminal residues that are destabilizing according to the N-end rule, leading to their ubiquitination and subsequent degradation. Together with clathrin, forms meshwork structures involved in membrane morphogenesis and cytoskeletal organization. Regulates integrin-mediat…
GTP-binding protein 1	2	-1.26903	0.202732	O00178	GTPBP1	Cytoplasm	Promotes degradation of target mRNA species. Plays a role in the regulation of circadian mRNA stability. Binds GTP and has GTPase activity (By similarity).
GMP reductase 1	3	-1.27501	0.0835461	P36959	GMPR		Catalyzes the irreversible NADPH-dependent deamination of GMP to IMP. It functions in the conversion of nucleobase, nucleoside and nucleotide derivatives of G to A nucleotides, and in maintaining the intracellular balance of A and G nucleotides.
Elongation factor 1-alpha 1	4	-1.36737	0.914709	P68104	EEF1A1	Cytoplasm	This protein promotes the GTP-dependent binding of aminoacyl-tRNA to the A-site of ribosomes during protein biosynthesis. With PARP1 and TXK, forms a complex that acts as a T helper 1 (Th1) cell-specific transcription factor and binds the promoter of IFN-gamma to directly regulate its transcription, and is thus involved importantly in Th1 cytokine production.
Keratin, type II cytoskeletal 5	6	-1.40054	0.585361	P13647	KRT5
Keratin, type I cytoskeletal 17	3	-1.41684	0.433327	Q04695	KRT17	Cytoplasm	Type I keratin involved in the formation and maintenance of various skin appendages, specifically in determining shape and orientation of hair (By similarity). Required for the correct growth of hair follicles, in particular for the persistence of the anagen (growth) state (By similarity). Modulates the function of TNF-alpha in the specific context of hair cycling. Regulates protein synthesis and…
Cullin-3	1	-1.41684	0.217814	Q13618	CUL3	Nucleus	Core component of multiple cullin-RING-based BCR (BTB-CUL3-RBX1) E3 ubiquitin-protein ligase complexes which mediate the ubiquitination and subsequent proteasomal degradation of target proteins. As a scaffold protein may contribute to catalysis through positioning of the substrate and the ubiquitin-conjugating enzyme. The E3 ubiquitin-protein ligase activity of the complex is dependent on the ned…
Cathepsin G	1	-1.52607	2.95861	P08311	CTSG	Cell surface	Serine protease with trypsin- and chymotrypsin-like specificity. Cleaves complement C3. Has antibacterial activity against the Gram-negative bacterium P.aeruginosa, antibacterial activity is inhibited by LPS from P.aeruginosa, Z-Gly-Leu-Phe-CH2Cl and phenylmethylsulfonyl fluoride.
Filaggrin-2	1	-1.53107	0.781464	Q5D862	FLG2	Cytoplasm
ATP synthase subunit alpha, mitochondrial	2	-1.54102	0.368861	P25705	ATP5A1	Mitochondrion inner membrane	Mitochondrial membrane ATP synthase (F(1)F(0) ATP synthase or Complex V) produces ATP from ADP in the presence of a proton gradient across the membrane which is generated by electron transport complexes of the respiratory chain. F-type ATPases consist of two structural domains, F(1) - containing the extramembraneous catalytic core, and F(0) - containing the membrane proton channel, linked togethe…
Phosphorylation(Y)@375 Keratin, type II cytoskeletal 2 epidermal	1	-1.61824	0.886725	P35908	KRT2		Probably contributes to terminal cornification. Associated with keratinocyte activation, proliferation and keratinization.
Valine--tRNA ligase	1	-1.64616	0.409158	P26640	VARS
Keratin, type I cytoskeletal 9	10	-1.66903	0.599289	P35527	KRT9		May serve an important special function either in the mature palmar and plantar skin tissue or in the morphogenetic program of the formation of these tissues. Plays a role in keratin filament assembly.
Keratin, type II cytoskeletal 2 epidermal	15	-1.70929	0.678195	P35908	KRT2		Probably contributes to terminal cornification. Associated with keratinocyte activation, proliferation and keratinization.
Keratin, type II cytoskeletal 8	2	-1.73552	0.913284	P05787	KRT8	Cytoplasm	Together with KRT19, helps to link the contractile apparatus to dystrophin at the costameres of striated muscle.
Transmembrane protein KIAA1109	1	-1.75702	0.333201	Q2LD37	KIAA1109	Membrane
ATP-dependent RNA helicase A	2	-1.77821	0.426896	Q08211	DHX9	Nucleus	Unwinds double-stranded DNA and RNA in a 3' to 5' direction. Alteration of secondary structure may subsequently influence interactions with proteins or other nucleic acids. Functions as a transcriptional activator. Component of the CRD-mediated complex that promotes MYC mRNA stability. Involved with LARP6 in the stabilization of type I collagen mRNAs for CO1A1 and CO1A2. As component of a large P…
ubiquitinylation residue(K)@1782 Spectrin alpha chain, erythrocytic 1	1	-1.81558	0.353302	P02549	SPTA1	Cytoplasm	Spectrin is the major constituent of the cytoskeletal network underlying the erythrocyte plasma membrane. It associates with band 4.1 and actin to form the cytoskeletal superstructure of the erythrocyte plasma membrane.
Eosinophil peroxidase	1	-1.83188	2.46852	P11678	EPX	Cytoplasmic granule	Mediates tyrosine nitration of secondary granule proteins in mature resting eosinophils. Shows significant inhibitory activity towards Mycobacterium tuberculosis H37Rv by inducing bacterial fragmentation and lysis.
Phosphorylation(S)@521 Keratin, type II cytoskeletal 2 epidermal	1	-1.83996	0.68508	P35908	KRT2		Probably contributes to terminal cornification. Associated with keratinocyte activation, proliferation and keratinization.
Hornerin	1	-1.87971	0.371305	Q86YZ3	HRNR	Cytoplasmic granule	Component of the epidermal cornified cell envelopes.
Keratin, type I cytoskeletal 14	3	-1.91073	0.513853	P02533	KRT14	Cytoplasm	The nonhelical tail domain is involved in promoting KRT5-KRT14 filaments to self-organize into large bundles and enhances the mechanical properties involved in resilience of keratin intermediate filaments in vitro.
Phosphorylation(S)@73 Hemoglobin subunit delta	1	-1.91456	1.02045	P02042	HBD		Involved in oxygen transport from the lung to the various peripheral tissues.
Phosphorylation(N-term S)@24 Lactotransferrin	1	-2	1.01818	P02788	LTF	Secreted	Transferrins are iron binding transport proteins which can bind two Fe(3+) ions in association with the binding of an anion, usually bicarbonate.
V-type proton ATPase catalytic subunit A	3	-2.02148	0.276298	P38606	ATP6V1A		Catalytic subunit of the peripheral V1 complex of vacuolar ATPase. V-ATPase vacuolar ATPase is responsible for acidifying a variety of intracellular compartments in eukaryotic cells.
Caspase-14	1	-2.09424	0.757956	P31944	CASP14	Cytoplasm	Non-apoptotic caspase involved in epidermal differentiation. Is the predominant caspase in epidermal stratum corneum (PubMed:15556625). Seems to play a role in keratinocyte differentiation and is required for cornification. Regulates maturation of the epidermis by proteolytically processing filaggrin (By similarity). In vitro has a preference for the substrate [WY]-X-X-D motif and is active on th…
Phosphorylation(T)@24542 Titin	1	-2.09761	0.473402	Q8WZ42	TTN	Cytoplasm	Key component in the assembly and functioning of vertebrate striated muscles. By providing connections at the level of individual microfilaments, it contributes to the fine balance of forces between the two halves of the sarcomere. The size and extensibility of the cross-links are the main determinants of sarcomere extensibility properties of muscle. In non-muscle cells, seems to play a role in c…
ubiquitinylation residue(C-term K)@847 Liprin-alpha-1	1	-2.10769	0.558934	Q13136	PPFIA1	Cytoplasm	May regulate the disassembly of focal adhesions. May localize receptor-like tyrosine phosphatases type 2A at specific sites on the plasma membrane, possibly regulating their interaction with the extracellular environment and their association with substrates.
Retinal dehydrogenase 1	2	-2.11103	0.928118	P00352	ALDH1A1	Cytoplasm	Binds free retinal and cellular retinol-binding protein-bound retinal. Can convert/oxidize retinaldehyde to retinoic acid (By similarity).
Phosphorylation(T)@118 Band 3 anion transport protein	1	-2.12102	0.197432	P02730	SLC4A1	Cell membrane	Functions both as a transporter that mediates electroneutral anion exchange across the cell membrane and as a structural protein. Major integral membrane glycoprotein of the erythrocyte membrane; required for normal flexibility and stability of the erythrocyte membrane and for normal erythrocyte shape via the interactions of its cytoplasmic domain with cytoskeletal proteins, glycolytic enzymes, a…
Keratin, type II cytoskeletal 6B	1	-2.25701	0.633017	P04259	KRT6B
Keratin, type II cytoskeletal 1b	2	-2.32193	0.520713	Q7Z794	KRT77
Keratin, type I cytoskeletal 16	5	-2.42492	1.09691	P08779	KRT16		Epidermis-specific type I keratin that plays a key role in skin. Acts as a regulator of innate immunity in response to skin barrier breach: required for some inflammatory checkpoint for the skin barrier maintenance.
Transferrin receptor protein 1	2	-2.42761	0.489455	P02786	TFRC	Cell membrane	Cellular uptake of iron occurs via receptor-mediated endocytosis of ligand-occupied transferrin receptor into specialized endosomes. Endosomal acidification leads to iron release. The apotransferrin-receptor complex is then recycled to the cell surface with a return to neutral pH and the concomitant loss of affinity of apotransferrin for its receptor. Transferrin receptor is necessary for develop…
ubiquitinylation residue(K)@359 Keratin, type II cytoskeletal 6B	1	-2.62761	0.673459	P04259	KRT6B
Phosphorylation(T)@266 Keratin, type I cytoskeletal 16	1	-3.08746	0.683191	P08779	KRT16		Epidermis-specific type I keratin that plays a key role in skin. Acts as a regulator of innate immunity in response to skin barrier breach: required for some inflammatory checkpoint for the skin barrier maintenance.
Phosphorylation(N-term Y)@375 Keratin, type II cytoskeletal 2 epidermal	1	-3.14568	0.950007	P35908	KRT2		Probably contributes to terminal cornification. Associated with keratinocyte activation, proliferation and keratinization.

## Sheet: Table3 SS vs AA MP
Protein	# Peptides Quantified	Log2 (SS/AA)	LOG10 Pval	Accession	Gene	Subcellular Location	Function
Dematin	1	5.49793	0.750068	Q08495	DMTN	Cytoplasm	Membrane-cytoskeleton-associated protein with F-actin-binding activity that induces F-actin bundles formation and stabilization. Its F-actin-bundling activity is reversibly regulated upon its phosphorylation by the cAMP-dependent protein kinase A (PKA). Binds to the erythrocyte membrane glucose transporter-1 SLC2A1/GLUT1, and hence stabilizes and attaches the spectrin-actin network to the erythro…
ubiquitinylation residue(C-term K)@145 Hemoglobin subunit delta	1	5.48543	1.31876	P02042	HBD		Involved in oxygen transport from the lung to the various peripheral tissues.
ubiquitinylation residue(K)@215 Actin, cytoplasmic 1	1	4.72465	0.886391	P60709	ACTB	Cytoplasm	Actins are highly conserved proteins that are involved in various types of cell motility and are ubiquitously expressed in all eukaryotic cells.
Oxygen-dependent coproporphyrinogen-III oxidase, mitochondrial	2	4.54844	1.42022	P36551	CPOX	Mitochondrion intermembrane space	Involved in the heme biosynthesis. Catalyzes the aerobic oxidative decarboxylation of propionate groups of rings A and B of coproporphyrinogen-III to yield the vinyl groups in protoporphyrinogen-IX.
Voltage-dependent anion-selective channel protein 2	1	4.52419	1.43652	P45880	VDAC2	Mitochondrion outer membrane	Forms a channel through the mitochondrial outer membrane that allows diffusion of small hydrophilic molecules. The channel adopts an open conformation at low or zero membrane potential and a closed conformation at potentials above 30-40 mV. The open state has a weak anion selectivity whereas the closed state is cation-selective.
Phosphorylation(S)@162 Band 3 anion transport protein	1	4.51916	0.586533	P02730	SLC4A1	Cell membrane	Functions both as a transporter that mediates electroneutral anion exchange across the cell membrane and as a structural protein. Major integral membrane glycoprotein of the erythrocyte membrane; required for normal flexibility and stability of the erythrocyte membrane and for normal erythrocyte shape via the interactions of its cytoplasmic domain with cytoskeletal proteins, glycolytic enzymes, a…
ubiquitinylation residue(C-term K)@1708 Spectrin alpha chain, erythrocytic 1	1	4.06695	1.29843	P02549	SPTA1	Cytoplasm	Spectrin is the major constituent of the cytoskeletal network underlying the erythrocyte plasma membrane. It associates with band 4.1 and actin to form the cytoskeletal superstructure of the erythrocyte plasma membrane.
Fumarate hydratase, mitochondrial	1	3.94767	1.16685	P07954	FH	Mitochondrion	Also acts as a tumor suppressor.
Cytochrome b reductase 1	1	3.91648	1.16558	Q53TN4	CYBRD1	Membrane	Ferric-chelate reductase that reduces Fe(3+) to Fe(2+). Present at the brush border of duodenal enterocytes where it probably reduces dietary Fe(3+) thereby facilitating its transport into the mucosal cells. Uses ascorbate as electron donor. May be involved in extracellular ascorbate recycling in erythrocyte membranes. May also act as a ferrireductase in airway epithelial cells.
ubiquitinylation residue(K)@1125 Spectrin alpha chain, erythrocytic 1	1	3.848	1.24872	P02549	SPTA1	Cytoplasm	Spectrin is the major constituent of the cytoskeletal network underlying the erythrocyte plasma membrane. It associates with band 4.1 and actin to form the cytoskeletal superstructure of the erythrocyte plasma membrane.
Emerin	1	3.79597	1.97469	P50402	EMD	Nucleus inner membrane	Stabilizes and promotes the formation of a nuclear actin cortical network. Stimulates actin polymerization in vitro by binding and stabilizing the pointed end of growing filaments. Inhibits beta-catenin activity by preventing its accumulation in the nucleus. Acts by influencing the nuclear accumulation of beta-catenin through a CRM1-dependent export pathway. Links centrosomes to the nuclear envel…
Transferrin receptor protein 1	5	3.72137	1.45223	P02786	TFRC	Cell membrane	Cellular uptake of iron occurs via receptor-mediated endocytosis of ligand-occupied transferrin receptor into specialized endosomes. Endosomal acidification leads to iron release. The apotransferrin-receptor complex is then recycled to the cell surface with a return to neutral pH and the concomitant loss of affinity of apotransferrin for its receptor. Transferrin receptor is necessary for develop…
Phosphorylation(S)@79 Glutathione reductase, mitochondrial	1	3.62059	0.373044	P00390	GSR	Mitochondrion	Maintains high levels of reduced glutathione in the cytosol.
Ras-related protein Rab-10	1	3.60288	1.19723	P61026	RAB10	Cytoplasmic vesicle membrane	The small GTPases Rab are key regulators of intracellular membrane trafficking, from the formation of transport vesicles to their fusion with membranes. Rabs cycle between an inactive GDP-bound form and an active GTP-bound form that is able to recruit to membranes different set of downstream effectors directly responsible for vesicle formation, movement, tethering and fusion (By similarity). That…
ubiquitinylation residue(C-term K)@1877 Spectrin beta chain, erythrocytic	1	3.58616	1.13966	P11277	SPTB	Cytoplasm	Spectrin is the major constituent of the cytoskeletal network underlying the erythrocyte plasma membrane. It associates with band 4.1 and actin to form the cytoskeletal superstructure of the erythrocyte plasma membrane.
Sideroflexin-1	1	3.49185	1.7986	Q9H9B4	SFXN1	Mitochondrion membrane	Might be involved in the transport of a component required for iron utilization into or out of the mitochondria.
Phosphorylation(S)@264 Bifunctional purine biosynthesis protein PURH	1	3.48543	0.66354	P31939	ATIC		Bifunctional enzyme that catalyzes 2 steps in purine biosynthesis.
Phosphorylation(Y)@1528 Spectrin alpha chain, erythrocytic 1	1	3.4019	1.03386	P02549	SPTA1	Cytoplasm	Spectrin is the major constituent of the cytoskeletal network underlying the erythrocyte plasma membrane. It associates with band 4.1 and actin to form the cytoskeletal superstructure of the erythrocyte plasma membrane.
Phosphorylation(T)@80 Ankyrin-1	2	3.3978	1.32606	P16157	ANK1	Cytoplasm	Attaches integral membrane proteins to cytoskeletal elements; binds to the erythrocyte membrane protein band 4.2, to Na-K ATPase, to the lymphocyte membrane protein GP85, and to the cytoskeletal proteins fodrin, tubulin, vimentin and desmin. Erythrocyte ankyrins also link spectrin (beta chain) to the cytoplasmic domain of the erythrocytes anion exchange protein; they retain most or all of these b…
Phosphorylation(T)@126 Band 3 anion transport protein	1	3.32048	1.2993	P02730	SLC4A1	Cell membrane	Functions both as a transporter that mediates electroneutral anion exchange across the cell membrane and as a structural protein. Major integral membrane glycoprotein of the erythrocyte membrane; required for normal flexibility and stability of the erythrocyte membrane and for normal erythrocyte shape via the interactions of its cytoplasmic domain with cytoskeletal proteins, glycolytic enzymes, a…
Phosphorylation(S)@1250 Spectrin alpha chain, erythrocytic 1	1	3.30743	0.987163	P02549	SPTA1	Cytoplasm	Spectrin is the major constituent of the cytoskeletal network underlying the erythrocyte plasma membrane. It associates with band 4.1 and actin to form the cytoskeletal superstructure of the erythrocyte plasma membrane.
Band 4.1-like protein 2	2	3.30597	2.24413	O43491	EPB41L2	Cytoplasm
Phosphorylation(S)@288 Ankyrin-1	2	3.21568	0.80799	P16157	ANK1	Cytoplasm	Attaches integral membrane proteins to cytoskeletal elements; binds to the erythrocyte membrane protein band 4.2, to Na-K ATPase, to the lymphocyte membrane protein GP85, and to the cytoskeletal proteins fodrin, tubulin, vimentin and desmin. Erythrocyte ankyrins also link spectrin (beta chain) to the cytoplasmic domain of the erythrocytes anion exchange protein; they retain most or all of these b…
Phosphorylation(T)@501 Ankyrin-1	1	3.21412	2.27572	P16157	ANK1	Cytoplasm	Attaches integral membrane proteins to cytoskeletal elements; binds to the erythrocyte membrane protein band 4.2, to Na-K ATPase, to the lymphocyte membrane protein GP85, and to the cytoskeletal proteins fodrin, tubulin, vimentin and desmin. Erythrocyte ankyrins also link spectrin (beta chain) to the cytoplasmic domain of the erythrocytes anion exchange protein; they retain most or all of these b…
Phosphorylation(T)@1119 Ankyrin-1	1	3.17153	1.02091	P16157	ANK1	Cytoplasm	Attaches integral membrane proteins to cytoskeletal elements; binds to the erythrocyte membrane protein band 4.2, to Na-K ATPase, to the lymphocyte membrane protein GP85, and to the cytoskeletal proteins fodrin, tubulin, vimentin and desmin. Erythrocyte ankyrins also link spectrin (beta chain) to the cytoplasmic domain of the erythrocytes anion exchange protein; they retain most or all of these b…
Stress-70 protein, mitochondrial	2	3.11603	1.85699	P38646	HSPA9	Mitochondrion	Implicated in the control of cell proliferation and cellular aging. May also act as a chaperone.
Phosphorylation(S)@1252 Spectrin alpha chain, erythrocytic 1	1	3.02503	1.09745	P02549	SPTA1	Cytoplasm	Spectrin is the major constituent of the cytoskeletal network underlying the erythrocyte plasma membrane. It associates with band 4.1 and actin to form the cytoskeletal superstructure of the erythrocyte plasma membrane.
ubiquitinylation residue(C-term K)@534 Ankyrin-1	1	3.0036	0.68867	P16157	ANK1	Cytoplasm	Attaches integral membrane proteins to cytoskeletal elements; binds to the erythrocyte membrane protein band 4.2, to Na-K ATPase, to the lymphocyte membrane protein GP85, and to the cytoskeletal proteins fodrin, tubulin, vimentin and desmin. Erythrocyte ankyrins also link spectrin (beta chain) to the cytoplasmic domain of the erythrocytes anion exchange protein; they retain most or all of these b…
GTPase HRas	1	2.97636	2.05061	P01112	HRAS	Cell membrane	Ras proteins bind GDP/GTP and possess intrinsic GTPase activity.
Phosphorylation(Y)@1089 Spectrin alpha chain, erythrocytic 1	1	2.95233	0.849551	P02549	SPTA1	Cytoplasm	Spectrin is the major constituent of the cytoskeletal network underlying the erythrocyte plasma membrane. It associates with band 4.1 and actin to form the cytoskeletal superstructure of the erythrocyte plasma membrane.
Phosphorylation(Y)@219 Phosphorylation(T)@230 Actin, gamma-enteric smooth muscle	1	2.9486	1.49894	P63267	ACTG2	Cytoplasm	Actins are highly conserved proteins that are involved in various types of cell motility and are ubiquitously expressed in all eukaryotic cells.
Syntaxin-7	1	2.852	0.700275	O15400	STX7	Early endosome membrane	May be involved in protein trafficking from the plasma membrane to the early endosome (EE) as well as in homotypic fusion of endocytic organelles. Mediates the endocytic trafficking from early endosomes to late endosomes and lysosomes.
Phosphorylation(S)@529 Band 4.1-like protein 2	1	2.79494	0.919013	O43491	EPB41L2	Cytoplasm
Voltage-dependent anion-selective channel protein 1	2	2.78031	0.966979	P21796	VDAC1	Mitochondrion outer membrane	Forms a channel through the mitochondrial outer membrane and also the plasma membrane. The channel at the outer mitochondrial membrane allows diffusion of small hydrophilic molecules; in the plasma membrane it is involved in cell volume regulation and apoptosis. It adopts an open conformation at low or zero membrane potential and a closed conformation at potentials above 30-40 mV. The open state …
UDP-glucose:glycoprotein glucosyltransferase 1	1	2.74846	0.668775	Q9NYU2	UGGT1	Endoplasmic reticulum lumen	Recognizes glycoproteins with minor folding defects. Reglucosylates single N-glycans near the misfolded part of the protein, thus providing quality control for protein folding in the endoplasmic reticulum. Reglucosylated proteins are recognized by calreticulin for recycling to the endoplasmic reticulum and refolding or degradation.
T-complex protein 1 subunit beta	2	2.70708	1.46852	P78371	CCT2	Cytoplasm	Molecular chaperone; assists the folding of proteins upon ATP hydrolysis. As part of the BBS/CCT complex may play a role in the assembly of BBSome, a complex involved in ciliogenesis regulating transports vesicles to the cilia. Known to play a role, in vitro, in the folding of actin and tubulin.
Vesicle-trafficking protein SEC22b	2	2.67807	0.912929	O75396	SEC22B	Endoplasmic reticulum membrane	SNARE involved in targeting and fusion of ER-derived transport vesicles with the Golgi complex as well as Golgi-derived retrograde transport vesicles with the ER.
Metalloreductase STEAP3	1	2.66448	1.16052	Q658P3	STEAP3	Endosome membrane	Endosomal ferrireductase required for efficient transferrin-dependent iron uptake in erythroid cells. Participates in erythroid iron homeostasis by reducing Fe(3+) to Fe(2+). Can also reduce of Cu(2+) to Cu(1+), suggesting that it participates in copper homeostasis. Uses NADP(+) as acceptor. May play a role downstream of p53/TP53 to interface apoptosis and cell cycle progression. Indirectly invol…
Receptor-interacting serine/threonine-protein kinase 4	1	2.64386	2.92082	P57078	RIPK4	Cytoplasm	Involved in stratified epithelial development. It is a direct transcriptional target of TP63. Plays a role in NF-kappa-B activation.
Neuropathy target esterase	2	2.63227	0.568475	Q8IY17	PNPLA6	Endoplasmic reticulum membrane	Phospholipase B that deacylates intracellular phosphatidylcholine (PtdCho), generating glycerophosphocholine (GroPtdCho). This deacylation occurs at both sn-2 and sn-1 positions of PtdCho. Its specific chemical modification by certain organophosphorus (OP) compounds leads to distal axonopathy.
ubiquitinylation residue(K)@1264 Spectrin alpha chain, erythrocytic 1	1	2.62293	1.58838	P02549	SPTA1	Cytoplasm	Spectrin is the major constituent of the cytoskeletal network underlying the erythrocyte plasma membrane. It associates with band 4.1 and actin to form the cytoskeletal superstructure of the erythrocyte plasma membrane.
Thioredoxin-dependent peroxide reductase, mitochondrial	2	2.59216	0.609065	P30048	PRDX3	Mitochondrion	Involved in redox regulation of the cell. Protects radical-sensitive enzymes from oxidative damage by a radical-generating system. Acts synergistically with MAP3K13 to regulate the activation of NF-kappa-B in the cytosol.
Coronin-1C	3	2.57289	0.811916	Q9ULV4	CORO1C	Cell membrane	May be involved in cytokinesis, motility, and signal transduction.
ubiquitinylation residue(K)@160 Band 3 anion transport protein	1	2.56316	0.529002	P02730	SLC4A1	Cell membrane	Functions both as a transporter that mediates electroneutral anion exchange across the cell membrane and as a structural protein. Major integral membrane glycoprotein of the erythrocyte membrane; required for normal flexibility and stability of the erythrocyte membrane and for normal erythrocyte shape via the interactions of its cytoplasmic domain with cytoskeletal proteins, glycolytic enzymes, a…
Phosphorylation(T)@929 POTE ankyrin domain family member F	1	2.55827	1.42946	A5A3E0	POTEF	Cytoplasm
Platelet glycoprotein Ib alpha chain	3	2.53605	0.717378	P07359	GP1BA	Membrane	GP-Ib, a surface membrane protein of platelets, participates in the formation of platelet plugs by binding to the A1 domain of vWF, which is already bound to the subendothelium.
Spectrin beta chain, non-erythrocytic 1	2	2.53356	0.961777	Q01082	SPTBN1	Cytoplasm	Fodrin, which seems to be involved in secretion, interacts with calmodulin in a calcium-dependent manner and is thus candidate for the calcium-dependent movement of the cytoskeleton at the membrane.
Phosphorylation(N-term T)@459 Solute carrier family 2, facilitated glucose transporter member 1	1	2.50589	1.80688	P11166	SLC2A1	Cell membrane	Facilitative glucose transporter. This isoform may be responsible for constitutive or basal glucose uptake. Has a very broad substrate specificity; can transport a wide range of aldoses including both pentoses and hexoses.
Actin, alpha skeletal muscle	1	2.46989	1.11182	P68133	ACTA1	Cytoplasm	Actins are highly conserved proteins that are involved in various types of cell motility and are ubiquitously expressed in all eukaryotic cells.
E3 ubiquitin-protein ligase UBR4	2	2.42223	0.354185	Q5T4S7	UBR4	Membrane	E3 ubiquitin-protein ligase which is a component of the N-end rule pathway. Recognizes and binds to proteins bearing specific N-terminal residues that are destabilizing according to the N-end rule, leading to their ubiquitination and subsequent degradation. Together with clathrin, forms meshwork structures involved in membrane morphogenesis and cytoskeletal organization. Regulates integrin-mediat…
Tubulin alpha-1C chain	2	2.41414	0.866461	Q9BQE3	TUBA1C	Cytoplasm	Tubulin is the major constituent of microtubules. It binds two moles of GTP, one at an exchangeable site on the beta chain and one at a non-exchangeable site on the alpha chain.
T-complex protein 1 subunit gamma	2	2.38128	3.39794	P49368	CCT3	Cytoplasm	Molecular chaperone; assists the folding of proteins upon ATP hydrolysis. As part of the BBS/CCT complex may play a role in the assembly of BBSome, a complex involved in ciliogenesis regulating transports vesicles to the cilia. Known to play a role, in vitro, in the folding of actin and tubulin.
Phosphorylation(S)@2040 Phosphorylation(S)@2050 Talin-1	1	2.37295	1.68194	Q9Y490	TLN1	Cell projection	Probably involved in connections of major cytoskeletal structures to the plasma membrane. High molecular weight cytoskeletal protein concentrated at regions of cell-substratum contact and, in lymphocytes, at cell-cell contacts (By similarity).
Spectrin beta chain, non-erythrocytic 4	1	2.34767	1.5544	Q9H254	SPTBN4	Cytoplasm
AP-2 complex subunit alpha-2	1	2.33914	1.12205	O94973	AP2A2	Cell membrane	Component of the adaptor protein complex 2 (AP-2). Adaptor protein complexes function in protein transport via transport vesicles in different membrane traffic pathways. Adaptor protein complexes are vesicle coat components and appear to be involved in cargo selection and vesicle formation. AP-2 is involved in clathrin-dependent endocytosis in which cargo proteins are incorporated into vesicles s…
Fatty acid synthase	1	2.32481	0.313364	P49327	FASN	Cytoplasm	Fatty acid synthetase catalyzes the formation of long-chain fatty acids from acetyl-CoA, malonyl-CoA and NADPH. This multifunctional protein has 7 catalytic activities and an acyl carrier protein.
Adenylate kinase 9	1	2.30743	0.57741	Q5TCS8	AK9	Cytoplasm	Involved in maintaining the homeostasis of cellular nucleotides by catalyzing the interconversion of nucleoside phosphates. Has both nucleoside monophosphate and diphosphate kinase activities. Catalyzes the phosphorylation of AMP, dAMP, CMP and dCMP with ATP as phosphate donor and of CMP with GTP as phosphate donor. Also catalyzes the production of ATP, CTP, GTP, UTP, dATP, dCTP, dGTP and TTP fro…
Phosphorylation(T)@375 Band 3 anion transport protein	1	2.30159	1.51286	P02730	SLC4A1	Cell membrane	Functions both as a transporter that mediates electroneutral anion exchange across the cell membrane and as a structural protein. Major integral membrane glycoprotein of the erythrocyte membrane; required for normal flexibility and stability of the erythrocyte membrane and for normal erythrocyte shape via the interactions of its cytoplasmic domain with cytoskeletal proteins, glycolytic enzymes, a…
Transmembrane protein 200A	1	2.29572	1.63078	Q86VY9	TMEM200A	Membrane
Phosphorylation(T)@171 Cytoskeleton-associated protein 4	1	2.26604	0.968592	Q07065	CKAP4	Endoplasmic reticulum membrane	High-affinity epithelial cell surface receptor for APF.
Phosphorylation(Y)@21 Carbonic anhydrase 1	1	2.26303	3.22185	P00915	CA1	Cytoplasm	Reversible hydration of carbon dioxide. Can hydrates cyanamide to urea.
Keratin, type II cytoskeletal 6A	1	2.24793	0.34911	P02538	KRT6A		Epidermis-specific type I keratin involved in wound healing. Involved in the activation of follicular keratinocytes after wounding, while it does not play a major role in keratinocyte proliferation or migration. Participates in the regulation of epithelial migration by inhibiting the activity of SRC during wound repair.
Beta-actin-like protein 2	3	2.24184	0.985479	Q562R1	ACTBL2	Cytoplasm	Actins are highly conserved proteins that are involved in various types of cell motility and are ubiquitously expressed in all eukaryotic cells.
Proto-oncogene tyrosine-protein kinase Src	1	2.23266	1.03905	P12931	SRC	Cell membrane	Non-receptor protein tyrosine kinase which is activated following engagement of many different classes of cellular receptors including immune response receptors, integrins and other adhesion receptors, receptor protein tyrosine kinases, G protein-coupled receptors as well as cytokine receptors. Participates in signaling pathways that control a diverse spectrum of biological activities including g…
Voltage-dependent anion-selective channel protein 3	1	2.21101	1.42251	Q9Y277	VDAC3	Mitochondrion outer membrane	Forms a channel through the mitochondrial outer membrane that allows diffusion of small hydrophilic molecules.
Proteasome subunit alpha type-5	1	2.21101	0.305395	P28066	PSMA5	Cytoplasm	The proteasome is a multicatalytic proteinase complex which is characterized by its ability to cleave peptides with Arg, Phe, Tyr, Leu, and Glu adjacent to the leaving group at neutral or slightly basic pH. The proteasome has an ATP-dependent proteolytic activity.
ubiquitinylation residue(K)@611 Spectrin alpha chain, erythrocytic 1	1	2.19849	2.58503	P02549	SPTA1	Cytoplasm	Spectrin is the major constituent of the cytoskeletal network underlying the erythrocyte plasma membrane. It associates with band 4.1 and actin to form the cytoskeletal superstructure of the erythrocyte plasma membrane.
S-nitrosylation(C)@1879 Spectrin alpha chain, erythrocytic 1	1	2.18903	0.360912	P02549	SPTA1	Cytoplasm	Spectrin is the major constituent of the cytoskeletal network underlying the erythrocyte plasma membrane. It associates with band 4.1 and actin to form the cytoskeletal superstructure of the erythrocyte plasma membrane.
Vinculin	10	2.18269	1.20901	P18206	VCL	Cell membrane	Actin filament (F-actin)-binding protein involved in cell-matrix adhesion and cell-cell adhesion. Regulates cell-surface E-cadherin expression and potentiates mechanosensing by the E-cadherin complex. May also play important roles in cell morphology and locomotion.
Phosphorylation(S)@1199 Spectrin beta chain, erythrocytic	1	2.15056	0.598599	P11277	SPTB	Cytoplasm	Spectrin is the major constituent of the cytoskeletal network underlying the erythrocyte plasma membrane. It associates with band 4.1 and actin to form the cytoskeletal superstructure of the erythrocyte plasma membrane.
Phosphorylation(T)@84 Ryanodine receptor 1	1	2.13093	0.357338	P21817	RYR1	Sarcoplasmic reticulum membrane	Calcium channel that mediates the release of Ca(2+) from the sarcoplasmic reticulum into the cytoplasm and thereby plays a key role in triggering muscle contraction following depolarization of T-tubules. Repeated very high-level exercise increases the open probability of the channel and leads to Ca(2+) leaking into the cytoplasm. Can also mediate the release of Ca(2+) from intracellular stores in…
Phosphorylation(S)@224 Phosphorylation(T)@227 Band 3 anion transport protein	1	2.12433	1.60033	P02730	SLC4A1	Cell membrane	Functions both as a transporter that mediates electroneutral anion exchange across the cell membrane and as a structural protein. Major integral membrane glycoprotein of the erythrocyte membrane; required for normal flexibility and stability of the erythrocyte membrane and for normal erythrocyte shape via the interactions of its cytoplasmic domain with cytoskeletal proteins, glycolytic enzymes, a…
Phosphorylation(S)@1183 Collagen alpha-1(VII) chain	1	2.11437	1.41005	Q02388	COL7A1	Secreted	Stratified squamous epithelial basement membrane protein that forms anchoring fibrils which may contribute to epithelial basement membrane organization and adherence by interacting with extracellular matrix (ECM) proteins such as type IV collagen.
Phosphorylation(S)@1960 Spectrin beta chain, erythrocytic	1	2.07724	0.489857	P11277	SPTB	Cytoplasm	Spectrin is the major constituent of the cytoskeletal network underlying the erythrocyte plasma membrane. It associates with band 4.1 and actin to form the cytoskeletal superstructure of the erythrocyte plasma membrane.
ubiquitinylation residue(C-term K)@617 Spectrin alpha chain, erythrocytic 1	1	2.07039	2.48149	P02549	SPTA1	Cytoplasm	Spectrin is the major constituent of the cytoskeletal network underlying the erythrocyte plasma membrane. It associates with band 4.1 and actin to form the cytoskeletal superstructure of the erythrocyte plasma membrane.
Phosphorylation(T)@40 Ankyrin-1	2	2.06695	2.35655	P16157	ANK1	Cytoplasm	Attaches integral membrane proteins to cytoskeletal elements; binds to the erythrocyte membrane protein band 4.2, to Na-K ATPase, to the lymphocyte membrane protein GP85, and to the cytoskeletal proteins fodrin, tubulin, vimentin and desmin. Erythrocyte ankyrins also link spectrin (beta chain) to the cytoplasmic domain of the erythrocytes anion exchange protein; they retain most or all of these b…
Spectrin beta chain, non-erythrocytic 2	2	2.06005	0.391367	O15020	SPTBN2	Cytoplasm	Probably plays an important role in neuronal membrane skeleton.
Hemoglobin subunit gamma-1	6	2.01078	1.16941	P69891	HBG1		Gamma chains make up the fetal hemoglobin F, in combination with alpha chains.
ATP synthase subunit alpha, mitochondrial	4	2.0072	0.811072	P25705	ATP5A1	Mitochondrion inner membrane	Mitochondrial membrane ATP synthase (F(1)F(0) ATP synthase or Complex V) produces ATP from ADP in the presence of a proton gradient across the membrane which is generated by electron transport complexes of the respiratory chain. F-type ATPases consist of two structural domains, F(1) - containing the extramembraneous catalytic core, and F(0) - containing the membrane proton channel, linked togethe…
26S proteasome regulatory subunit 6A	2	1.99639	0.828566	P17980	PSMC3	Cytoplasm	The 26S protease is involved in the ATP-dependent degradation of ubiquitinated proteins. The regulatory (or ATPase) complex confers ATP dependency and substrate specificity to the 26S complex (By similarity). In case of HIV-1 infection, suppresses Tat-mediated transactivation.
Tubulin beta chain	1	1.98185	0.941574	P07437	TUBB	Cytoplasm	Tubulin is the major constituent of microtubules. It binds two moles of GTP, one at an exchangeable site on the beta chain and one at a non-exchangeable site on the alpha chain.
Phosphorylation(Y)@472 Spectrin alpha chain, erythrocytic 1	1	1.9782	1.33724	P02549	SPTA1	Cytoplasm	Spectrin is the major constituent of the cytoskeletal network underlying the erythrocyte plasma membrane. It associates with band 4.1 and actin to form the cytoskeletal superstructure of the erythrocyte plasma membrane.
S-nitrosylation(C)@669 Annexin A6	1	1.95606	1.79588	P08133	ANXA6	Cytoplasm	May associate with CD21. May regulate the release of Ca(2+) from intracellular stores.
Phosphorylation(T)@62 Erythrocyte membrane protein band 4.2	1	1.95606	2.4318	P16452	EPB42	Cell membrane	Probably plays an important role in the regulation of erythrocyte shape and mechanical properties.
S-nitrosylation(C)@1167 Spectrin beta chain, erythrocytic	1	1.94111	1.63264	P11277	SPTB	Cytoplasm	Spectrin is the major constituent of the cytoskeletal network underlying the erythrocyte plasma membrane. It associates with band 4.1 and actin to form the cytoskeletal superstructure of the erythrocyte plasma membrane.
ubiquitinylation residue(K)@119 Peroxiredoxin-2	1	1.926	0.48254	P32119	PRDX2	Cytoplasm	Involved in redox regulation of the cell. Reduces peroxides with reducing equivalents provided through the thioredoxin system. It is not able to receive electrons from glutaredoxin. May play an important role in eliminating peroxides generated during metabolism. Might participate in the signaling cascades of growth factors and tumor necrosis factor-alpha by regulating the intracellular concentrat…
T-complex protein 1 subunit epsilon	1	1.926	0.996539	P48643	CCT5	Cytoplasm	Molecular chaperone; assists the folding of proteins upon ATP hydrolysis. As part of the BBS/CCT complex may play a role in the assembly of BBSome, a complex involved in ciliogenesis regulating transports vesicles to the cilia. Known to play a role, in vitro, in the folding of actin and tubulin.
Talin-1	29	1.91073	1.23359	Q9Y490	TLN1	Cell projection	Probably involved in connections of major cytoskeletal structures to the plasma membrane. High molecular weight cytoskeletal protein concentrated at regions of cell-substratum contact and, in lymphocytes, at cell-cell contacts (By similarity).
S-nitrosylation(C)@85 Vinculin	1	1.90689	1.41117	P18206	VCL	Cell membrane	Actin filament (F-actin)-binding protein involved in cell-matrix adhesion and cell-cell adhesion. Regulates cell-surface E-cadherin expression and potentiates mechanosensing by the E-cadherin complex. May also play important roles in cell morphology and locomotion.
Phosphorylation(S)@1444 Phosphorylation(S)@1455 Spectrin beta chain, erythrocytic	1	1.8953	1.6073	P11277	SPTB	Cytoplasm	Spectrin is the major constituent of the cytoskeletal network underlying the erythrocyte plasma membrane. It associates with band 4.1 and actin to form the cytoskeletal superstructure of the erythrocyte plasma membrane.
Phosphorylation(T)@266 Keratin, type I cytoskeletal 16	1	1.88753	0.175094	P08779	KRT16		Epidermis-specific type I keratin that plays a key role in skin. Acts as a regulator of innate immunity in response to skin barrier breach: required for some inflammatory checkpoint for the skin barrier maintenance.
Trifunctional enzyme subunit alpha, mitochondrial	3	1.85997	1.27491	P40939	HADHA	Mitochondrion	Bifunctional subunit.
Phosphorylation(S)@356 Band 3 anion transport protein	1	1.85997	1.34008	P02730	SLC4A1	Cell membrane	Functions both as a transporter that mediates electroneutral anion exchange across the cell membrane and as a structural protein. Major integral membrane glycoprotein of the erythrocyte membrane; required for normal flexibility and stability of the erythrocyte membrane and for normal erythrocyte shape via the interactions of its cytoplasmic domain with cytoskeletal proteins, glycolytic enzymes, a…
ATP synthase subunit beta, mitochondrial	2	1.85599	0.514705	P06576	ATP5B	Mitochondrion	Mitochondrial membrane ATP synthase (F(1)F(0) ATP synthase or Complex V) produces ATP from ADP in the presence of a proton gradient across the membrane which is generated by electron transport complexes of the respiratory chain. F-type ATPases consist of two structural domains, F(1) - containing the extramembraneous catalytic core, and F(0) - containing the membrane proton channel, linked togethe…
S-nitrosylation(C)@475 Spectrin alpha chain, erythrocytic 1	1	1.83592	1.16241	P02549	SPTA1	Cytoplasm	Spectrin is the major constituent of the cytoskeletal network underlying the erythrocyte plasma membrane. It associates with band 4.1 and actin to form the cytoskeletal superstructure of the erythrocyte plasma membrane.
T-complex protein 1 subunit theta	4	1.82375	1.21112	P50990	CCT8	Cytoplasm	Molecular chaperone; assists the folding of proteins upon ATP hydrolysis. As part of the BBS/CCT complex may play a role in the assembly of BBSome, a complex involved in ciliogenesis regulating transports vesicles to the cilia. Known to play a role, in vitro, in the folding of actin and tubulin.
LysM and putative peptidoglycan-binding domain-containing protein 4	1	1.81558	0.33677	Q5XG99	LYSMD4	Membrane
ubiquitinylation residue(K)@525 Ankyrin-1	1	1.80735	0.667562	P16157	ANK1	Cytoplasm	Attaches integral membrane proteins to cytoskeletal elements; binds to the erythrocyte membrane protein band 4.2, to Na-K ATPase, to the lymphocyte membrane protein GP85, and to the cytoskeletal proteins fodrin, tubulin, vimentin and desmin. Erythrocyte ankyrins also link spectrin (beta chain) to the cytoplasmic domain of the erythrocytes anion exchange protein; they retain most or all of these b…
ADP/ATP translocase 2	3	1.80735	0.96417	P05141	SLC25A5	Mitochondrion inner membrane	Catalyzes the exchange of cytoplasmic ADP with mitochondrial ATP across the mitochondrial inner membrane. As part of the mitotic spindle-associated MMXD complex it may play a role in chromosome segregation.
Collagen alpha-1(XXII) chain	1	1.79077	0.747632	Q8NFW1	COL22A1	Secreted	Acts as a cell adhesion ligand for skin epithelial cells and fibroblasts.
Glyceraldehyde-3-phosphate dehydrogenase	3	1.76977	1.46218	P04406	GAPDH	Cytoplasm	Has both glyceraldehyde-3-phosphate dehydrogenase and nitrosylase activities, thereby playing a role in glycolysis and nuclear functions, respectively. Participates in nuclear events including transcription, RNA transport, DNA replication and apoptosis. Nuclear functions are probably due to the nitrosylase activity that mediates cysteine S-nitrosylation of nuclear target proteins such as SIRT1, H…
Phosphorylation(S)@1652 Spectrin beta chain, erythrocytic	1	1.76129	0.734946	P11277	SPTB	Cytoplasm	Spectrin is the major constituent of the cytoskeletal network underlying the erythrocyte plasma membrane. It associates with band 4.1 and actin to form the cytoskeletal superstructure of the erythrocyte plasma membrane.
Ubiquitin-60S ribosomal protein L40	4	1.73118	0.83357	P62987	UBA52	Cytoplasm	Ubiquitin: Exists either covalently attached to another protein, or free (unanchored). When covalently bound, it is conjugated to target proteins via an isopeptide bond either as a monomer (monoubiquitin), a polymer linked via different Lys residues of the ubiquitin (polyubiquitin chains) or a linear polymer linked via the initiator Met of the ubiquitin (linear polyubiquitin chains). Polyubiquiti…
Ras-related protein Rab-11A	1	1.68706	1.10073	P62491	RAB11A	Cell membrane	The small GTPases Rab are key regulators of intracellular membrane trafficking, from the formation of transport vesicles to their fusion with membranes. Rabs cycle between an inactive GDP-bound form and an active GTP-bound form that is able to recruit to membranes different set of downstream effectors directly responsible for vesicle formation, movement, tethering and fusion. That Rab regulates e…
Spectrin alpha chain, non-erythrocytic 1	2	1.66448	1.03058	Q13813	SPTAN1	Cytoplasm	Fodrin, which seems to be involved in secretion, interacts with calmodulin in a calcium-dependent manner and is thus candidate for the calcium-dependent movement of the cytoskeleton at the membrane.
ATP-citrate synthase	1	1.65992	1.18575	P53396	ACLY	Cytoplasm	ATP-citrate synthase is the primary enzyme responsible for the synthesis of cytosolic acetyl-CoA in many tissues. Has a central role in de novo lipid synthesis. In nervous tissue it may be involved in the biosynthesis of acetylcholine.
Phosphorylation(T)@432 Spectrin alpha chain, erythrocytic 1	1	1.64616	1.59346	P02549	SPTA1	Cytoplasm	Spectrin is the major constituent of the cytoskeletal network underlying the erythrocyte plasma membrane. It associates with band 4.1 and actin to form the cytoskeletal superstructure of the erythrocyte plasma membrane.
ubiquitinylation residue(K)@10 Ras-related protein Rab-7a	1	1.64155	0.967784	P51149	RAB7A	Cytoplasmic vesicle	Key regulator in endo-lysosomal trafficking. Governs early-to-late endosomal maturation, microtubule minus-end as well as plus-end directed endosomal migration and positioning, and endosome-lysosome transport through different protein-protein interaction cascades. Plays a central role, not only in endosomal traffic, but also in many other cellular and physiological events, such as growth-factor-m…
Band 3 anion transport protein	23	1.61824	0.650722	P02730	SLC4A1	Cell membrane	Functions both as a transporter that mediates electroneutral anion exchange across the cell membrane and as a structural protein. Major integral membrane glycoprotein of the erythrocyte membrane; required for normal flexibility and stability of the erythrocyte membrane and for normal erythrocyte shape via the interactions of its cytoplasmic domain with cytoskeletal proteins, glycolytic enzymes, a…
Multidrug resistance-associated protein 4	8	1.60881	0.920096	O15439	ABCC4	Membrane	May be an organic anion pump relevant to cellular detoxification.
Programmed cell death 6-interacting protein	1	1.60407	0.801893	Q8WUM4	PDCD6IP	Cytoplasm	Class E VPS protein involved in concentration and sorting of cargo proteins of the multivesicular body (MVB) for incorporation into intralumenal vesicles (ILVs) that are generated by invagination and scission from the limiting membrane of the endosome. Binds to the phospholipid lysobisphosphatidic acid (LBPA) which is abundant in MVBs internal membranes. The MVB pathway appears to require the seq…
ubiquitinylation residue(K)@1016 Spectrin alpha chain, erythrocytic 1	1	1.59932	1.7167	P02549	SPTA1	Cytoplasm	Spectrin is the major constituent of the cytoskeletal network underlying the erythrocyte plasma membrane. It associates with band 4.1 and actin to form the cytoskeletal superstructure of the erythrocyte plasma membrane.
Phosphorylation(Y)@58 Band 3 anion transport protein	1	1.59932	0.682146	P02730	SLC4A1	Cell membrane	Functions both as a transporter that mediates electroneutral anion exchange across the cell membrane and as a structural protein. Major integral membrane glycoprotein of the erythrocyte membrane; required for normal flexibility and stability of the erythrocyte membrane and for normal erythrocyte shape via the interactions of its cytoplasmic domain with cytoskeletal proteins, glycolytic enzymes, a…
Thrombospondin-1	10	1.58976	0.508778	P07996	THBS1	Endoplasmic reticulum	Adhesive glycoprotein that mediates cell-to-cell and cell-to-matrix interactions. Binds heparin. May play a role in dentinogenesis and/or maintenance of dentin and dental pulp (By similarity). Ligand for CD36 mediating antiangiogenic properties. Plays a role in ER stress response, via its interaction with the activating transcription factor 6 alpha (ATF6) which produces adaptive ER stress respons…
Phosphorylation(T)@28 Hemoglobin subunit gamma-1	1	1.57531	1.97062	P69891	HBG1		Gamma chains make up the fetal hemoglobin F, in combination with alpha chains.
Tripartite motif-containing protein 59	2	1.5656	0.367745	Q8IWR1	TRIM59	Endoplasmic reticulum membrane	May serve as a multifunctional regulator for innate immune signaling pathways.
Leucine-rich repeat-containing protein 70	1	1.56071	0.245575	Q7Z2Q7	LRRC70	Membrane	Renders cells highly sensitive to the activation by cytokines and lipopolysaccharide (LPS).
ubiquitinylation residue(K)@96 Hemoglobin subunit beta	1	1.54102	1.23732	P68871	HBB		Involved in oxygen transport from the lung to the various peripheral tissues.
Phosphorylation(S)@1213 Spectrin alpha chain, erythrocytic 1	1	1.53605	3.1549	P02549	SPTA1	Cytoplasm	Spectrin is the major constituent of the cytoskeletal network underlying the erythrocyte plasma membrane. It associates with band 4.1 and actin to form the cytoskeletal superstructure of the erythrocyte plasma membrane.
ubiquitinylation residue(C-term K)@416 Spectrin alpha chain, erythrocytic 1	1	1.53107	2.05061	P02549	SPTA1	Cytoplasm	Spectrin is the major constituent of the cytoskeletal network underlying the erythrocyte plasma membrane. It associates with band 4.1 and actin to form the cytoskeletal superstructure of the erythrocyte plasma membrane.
Phosphorylation(T)@1873 Spectrin alpha chain, erythrocytic 1	1	1.52607	1.56543	P02549	SPTA1	Cytoplasm	Spectrin is the major constituent of the cytoskeletal network underlying the erythrocyte plasma membrane. It associates with band 4.1 and actin to form the cytoskeletal superstructure of the erythrocyte plasma membrane.
ubiquitinylation residue(K)@1288 Spectrin alpha chain, non-erythrocytic 1	1	1.52105	0.446724	Q13813	SPTAN1	Cytoplasm	Fodrin, which seems to be involved in secretion, interacts with calmodulin in a calcium-dependent manner and is thus candidate for the calcium-dependent movement of the cytoskeleton at the membrane.
Phosphorylation(T)@437 Protein disulfide-isomerase A3	1	1.51602	0.562884	P30101	PDIA3	Endoplasmic reticulum
F-box only protein 7	1	1.50589	0.913284	Q9Y3I1	FBXO7	Cytoplasm	Substrate recognition component of a SCF (SKP1-CUL1-F-box protein) E3 ubiquitin-protein ligase complex which mediates the ubiquitination and subsequent proteasomal degradation of target proteins. Recognizes BIRC2 and DLGAP5. Plays a role downstream of PINK1 in the clearance of damaged mitochondria via selective autophagy (mitophagy) by targeting PARK2 to dysfunctional depolarized mitochondria. Pr…
Alpha-adducin	2	1.5008	0.488518	P35611	ADD1	Cytoplasm	Membrane-cytoskeleton-associated protein that promotes the assembly of the spectrin-actin network. Binds to calmodulin.
Transmembrane protein 263	1	1.47508	1.7122	Q8WUH6	TMEM263	Membrane
ubiquitinylation residue(K)@145 Hemoglobin subunit delta	2	1.46989	1.26281	P02042	HBD		Involved in oxygen transport from the lung to the various peripheral tissues.
S-nitrosylation(C)@2101 Spectrin alpha chain, erythrocytic 1	1	1.46467	1.15614	P02549	SPTA1	Cytoplasm	Spectrin is the major constituent of the cytoskeletal network underlying the erythrocyte plasma membrane. It associates with band 4.1 and actin to form the cytoskeletal superstructure of the erythrocyte plasma membrane.
Dedicator of cytokinesis protein 8	1	1.44361	0.77237	Q8NF50	DOCK8		Potential guanine nucleotide exchange factor (GEF). GEF proteins activate some small GTPases by exchanging bound GDP for free GTP (By similarity).
Sodium/potassium-transporting ATPase subunit alpha-1	1	1.42761	0.647046	P05023	ATP1A1	Cell membrane	This is the catalytic component of the active enzyme, which catalyzes the hydrolysis of ATP coupled with the exchange of sodium and potassium ions across the plasma membrane. This action creates the electrochemical gradient of sodium and potassium ions, providing the energy for active transport of various nutrients.
Fibronectin type III domain-containing protein 1	1	1.41684	0.749824	Q4ZHG4	FNDC1	Secreted	May be an activator of G protein signaling.
ubiquitinylation residue(K)@2346 Spectrin alpha chain, erythrocytic 1	2	1.41143	0.689944	P02549	SPTA1	Cytoplasm	Spectrin is the major constituent of the cytoskeletal network underlying the erythrocyte plasma membrane. It associates with band 4.1 and actin to form the cytoskeletal superstructure of the erythrocyte plasma membrane.
T-complex protein 1 subunit zeta	1	1.40599	1.72584	P40227	CCT6A	Cytoplasm	Molecular chaperone; assists the folding of proteins upon ATP hydrolysis. Known to play a role, in vitro, in the folding of actin and tubulin.
Serine/threonine-protein kinase OSR1	1	1.38957	0.62233	O95747	OXSR1	Cytoplasm	Regulates downstream kinases in response to environmental stress. May also have a function in regulating the actin cytoskeleton.
Phosphorylation(T)@681 Spectrin alpha chain, erythrocytic 1	1	1.35614	0.579714	P02549	SPTA1	Cytoplasm	Spectrin is the major constituent of the cytoskeletal network underlying the erythrocyte plasma membrane. It associates with band 4.1 and actin to form the cytoskeletal superstructure of the erythrocyte plasma membrane.
Spectrin alpha chain, erythrocytic 1	80	1.34483	1.39362	P02549	SPTA1	Cytoplasm	Spectrin is the major constituent of the cytoskeletal network underlying the erythrocyte plasma membrane. It associates with band 4.1 and actin to form the cytoskeletal superstructure of the erythrocyte plasma membrane.
Phosphorylation(T)@469 Spectrin beta chain, erythrocytic	1	1.33342	2	P11277	SPTB	Cytoplasm	Spectrin is the major constituent of the cytoskeletal network underlying the erythrocyte plasma membrane. It associates with band 4.1 and actin to form the cytoskeletal superstructure of the erythrocyte plasma membrane.
Actin, cytoplasmic 1	13	1.33342	1.05061	P60709	ACTB	Cytoplasm	Actins are highly conserved proteins that are involved in various types of cell motility and are ubiquitously expressed in all eukaryotic cells.
ubiquitinylation residue(C-term K)@83 Hemoglobin subunit delta	2	1.32193	1.21112	P02042	HBD		Involved in oxygen transport from the lung to the various peripheral tissues.
L-lactate dehydrogenase B chain	4	1.32193	1.89963	P07195	LDHB	Cytoplasm
Fermitin family homolog 3	1	1.31615	0.491336	Q86UX7	FERMT3	Cell projection	Plays a central role in cell adhesion in hematopoietic cells (PubMed:19234463, PubMed:26359933). Acts by activating the integrin beta-1-3 (ITGB1, ITGB2 and ITGB3) (By similarity). Required for integrin-mediated platelet adhesion and leukocyte adhesion to endothelial cells (PubMed:19234460). Required for activation of integrin beta-2 (ITGB2) in polymorphonuclear granulocytes (PMNs) (By similarity).
Ras-related protein Rab-8B	1	1.31034	1.04096	Q92930	RAB8B	Cell membrane	The small GTPases Rab are key regulators of intracellular membrane trafficking, from the formation of transport vesicles to their fusion with membranes. Rabs cycle between an inactive GDP-bound form and an active GTP-bound form that is able to recruit to membranes different sets of downstream effectors directly responsible for vesicle formation, movement, tethering and fusion. That Rab may be inv…
Myosin-9	3	1.31034	0.911864	P35579	MYH9	Cytoplasm	Cellular myosin that appears to play a role in cytokinesis, cell shape, and specialized functions such as secretion and capping. During cell spreading, plays an important role in cytoskeleton reorganization, focal contacts formation (in the margins but not the central part of spreading cells), and lamellipodial retraction; this function is mechanically antagonized by MYH10.
S-nitrosylation(C)@393 Erythrocyte membrane protein band 4.2	1	1.30451	0.304869	P16452	EPB42	Cell membrane	Probably plays an important role in the regulation of erythrocyte shape and mechanical properties.
Ribose-phosphate pyrophosphokinase 2	1	1.30451	1.42829	P11908	PRPS2		Catalyzes the synthesis of phosphoribosylpyrophosphate (PRPP) that is essential for nucleotide synthesis.
Phosphorylation(S)@1207 Spectrin alpha chain, erythrocytic 1	2	1.30451	0.584359	P02549	SPTA1	Cytoplasm	Spectrin is the major constituent of the cytoskeletal network underlying the erythrocyte plasma membrane. It associates with band 4.1 and actin to form the cytoskeletal superstructure of the erythrocyte plasma membrane.
Cytoskeleton-associated protein 4	1	1.30451	0.950782	Q07065	CKAP4	Endoplasmic reticulum membrane	High-affinity epithelial cell surface receptor for APF.
Glucose-6-phosphate 1-dehydrogenase	5	1.29866	1.5391	P11413	G6PD		Catalyzes the rate-limiting step of the oxidative pentose-phosphate pathway, which represents a route for the dissimilation of carbohydrates besides glycolysis. The main function of this enzyme is to provide reducing power (NADPH) and pentose phosphates for fatty acid and nucleic acid synthesis.
Phosphorylation(Y)@183 Heat shock 70 kDa protein 1A	1	1.29278	1.25414	P0DMV8	HSPA1A	Cytoplasm	In cooperation with other chaperones, Hsp70s stabilize preexistent proteins against aggregation and mediate the folding of newly translated polypeptides in the cytosol as well as within organelles. These chaperones participate in all these processes through their ability to recognize nonnative conformations of other proteins. They bind extended peptide segments with a net hydrophobic character ex…
Phosphorylation(S)@162 Alpha-adducin	1	1.29278	1.40671	P35611	ADD1	Cytoplasm	Membrane-cytoskeleton-associated protein that promotes the assembly of the spectrin-actin network. Binds to calmodulin.
Pyruvate kinase PKLR	2	1.27501	0.736127	P30613	PKLR		Plays a key role in glycolysis.
Surfeit locus protein 4	1	1.25096	0.441171	O15260	SURF4	Endoplasmic reticulum membrane	May play a role in the maintenance of the architecture of the endoplasmic reticulum-Golgi intermediate compartment and of the Golgi.
ubiquitinylation residue(C-term K)@57 Hemoglobin subunit alpha	1	1.24489	1.54668	P69905	HBA1		Involved in oxygen transport from the lung to the various peripheral tissues.
Phosphorylation(Y)@452 Spectrin beta chain, erythrocytic	1	1.22651	0.254379	P11277	SPTB	Cytoplasm	Spectrin is the major constituent of the cytoskeletal network underlying the erythrocyte plasma membrane. It associates with band 4.1 and actin to form the cytoskeletal superstructure of the erythrocyte plasma membrane.
Actin-related protein 3	1	1.22651	0.937042	P61158	ACTR3	Cytoplasm	Functions as ATP-binding component of the Arp2/3 complex which is involved in regulation of actin polymerization and together with an activating nucleation-promoting factor (NPF) mediates the formation of branched actin networks. Seems to contact the pointed end of the daughter actin filament. Plays a role in ciliogenesis.
ubiquitinylation residue(K)@1933 Talin-1	1	1.22033	0.863279	Q9Y490	TLN1	Cell projection	Probably involved in connections of major cytoskeletal structures to the plasma membrane. High molecular weight cytoskeletal protein concentrated at regions of cell-substratum contact and, in lymphocytes, at cell-cell contacts (By similarity).
ATP-binding cassette sub-family G member 2	2	1.22033	1.55284	Q9UNQ0	ABCG2	Cell membrane	High-capacity urate exporter functioning in both renal and extrarenal urate excretion. Plays a role in porphyrin homeostasis as it is able to mediates the export of protoporhyrin IX (PPIX) both from mitochondria to cytosol and from cytosol to extracellular space, and cellular export of hemin, and heme. Xenobiotic transporter that may play an important role in the exclusion of xenobiotics from the…
Flavin reductase (NADPH)	2	1.20163	0.356547	P30043	BLVRB	Cytoplasm	Broad specificity oxidoreductase that catalyzes the NADPH-dependent reduction of a variety of flavins, such as riboflavin, FAD or FMN, biliverdins, methemoglobin and PQQ (pyrroloquinoline quinone). Contributes to heme catabolism and metabolizes linear tetrapyrroles. Can also reduce the complexed Fe(3+) iron to Fe(2+) in the presence of FMN and NADPH. In the liver, converts biliverdin to bilirubin.
Isocitrate dehydrogenase [NADP], mitochondrial	3	1.18903	1.0511	P48735	IDH2	Mitochondrion	Plays a role in intermediary metabolism and energy production. It may tightly associate or interact with the pyruvate dehydrogenase complex.
Endoplasmic reticulum chaperone BiP	3	1.18903	1.44129	P11021	HSPA5	Endoplasmic reticulum lumen	Probably plays a role in facilitating the assembly of multimeric protein complexes inside the endoplasmic reticulum. Involved in the correct folding of proteins and degradation of misfolded proteins via its interaction with DNAJC10, probably to facilitate the release of DNAJC10 from its substrate.
Phosphorylation(S)@316 Phosphorylation(T)@321 Guanine nucleotide-binding protein G(I)/G(S)/G(T) subunit beta-3	1	1.18269	0.44539	P16520	GNB3		Guanine nucleotide-binding proteins (G proteins) are involved as a modulator or transducer in various transmembrane signaling systems. The beta and gamma chains are required for the GTPase activity, for replacement of GDP by GTP, and for G protein-effector interaction.
Myosin-14	1	1.17632	1.3279	Q7Z406	MYH14		Cellular myosin that appears to play a role in cytokinesis, cell shape, and specialized functions such as secretion and capping.
Phosphorylation(T)@113 Hemoglobin subunit gamma-1	1	1.16993	0.853252	P69891	HBG1		Gamma chains make up the fetal hemoglobin F, in combination with alpha chains.
Phosphorylation(S)@511 Spectrin beta chain, erythrocytic	1	1.1635	1.31426	P11277	SPTB	Cytoplasm	Spectrin is the major constituent of the cytoskeletal network underlying the erythrocyte plasma membrane. It associates with band 4.1 and actin to form the cytoskeletal superstructure of the erythrocyte plasma membrane.
Phosphorylation(S)@151 Carbonic anhydrase 2	1	1.1635	1.46344	P00918	CA2	Cytoplasm	Essential for bone resorption and osteoclast differentiation (By similarity). Reversible hydration of carbon dioxide. Can hydrate cyanamide to urea. Involved in the regulation of fluid secretion into the anterior chamber of the eye. Contributes to intracellular pH regulation in the duodenal upper villous epithelium during proton-coupled peptide absorption. Stimulates the chloride-bicarbonate exch…
Phosphorylation(S)@132 Fermitin family homolog 3	1	1.15056	0.217456	Q86UX7	FERMT3	Cell projection	Plays a central role in cell adhesion in hematopoietic cells (PubMed:19234463, PubMed:26359933). Acts by activating the integrin beta-1-3 (ITGB1, ITGB2 and ITGB3) (By similarity). Required for integrin-mediated platelet adhesion and leukocyte adhesion to endothelial cells (PubMed:19234460). Required for activation of integrin beta-2 (ITGB2) in polymorphonuclear granulocytes (PMNs) (By similarity).
Phosphorylation(S)@304 Phosphorylation(T)@305 Beta-actin-like protein 2	1	1.14405	0.221198	Q562R1	ACTBL2	Cytoplasm	Actins are highly conserved proteins that are involved in various types of cell motility and are ubiquitously expressed in all eukaryotic cells.
Filamin-A	3	1.1375	1.03905	P21333	FLNA	Cytoplasm	Promotes orthogonal branching of actin filaments and links actin filaments to membrane glycoproteins. Anchors various transmembrane proteins to the actin cytoskeleton and serves as a scaffold for a wide range of cytoplasmic signaling proteins. Interaction with FLNA may allow neuroblast migration from the ventricular zone into the cortical plate. Tethers cell surface-localized furin, modulates its…
Ankyrin-3	1	1.12433	1.08355	Q12955	ANK3	Cytoplasm	In skeletal muscle, required for costamere localization of DMD and betaDAG1 (By similarity). Membrane-cytoskeleton linker. May participate in the maintenance/targeting of ion channels and cell adhesion molecules at the nodes of Ranvier and axonal initial segments. Regulates KCNA1 channel activity in function of dietary Mg(2+) levels, and thereby contributes to the regulation of renal Mg(2+) reabs…
Ribose-phosphate pyrophosphokinase 1	2	1.10434	0.508218	P60891	PRPS1		Catalyzes the synthesis of phosphoribosylpyrophosphate (PRPP) that is essential for nucleotide synthesis.
Neutral alpha-glucosidase AB	1	1.09761	1.01773	Q14697	GANAB	Endoplasmic reticulum	Cleaves sequentially the 2 innermost alpha-1,3-linked glucose residues from the Glc(2)Man(9)GlcNAc(2) oligosaccharide precursor of immature glycoproteins.
Beta-parvin	2	1.09085	0.931443	Q9HBI1	PARVB	Cell junction	Adapter protein that plays a role in integrin signaling via ILK and in activation of the GTPases CDC42 and RAC1 by guanine exchange factors, such as ARHGEF6. Is involved in the reorganization of the actin cytoskeleton and formation of lamellipodia. Plays a role in cell adhesion, cell spreading, establishment or maintenance of cell polarity, and cell migration.
Phosphorylation(S)@425 Erythrocyte membrane protein band 4.2	1	1.08406	1.53165	P16452	EPB42	Cell membrane	Probably plays an important role in the regulation of erythrocyte shape and mechanical properties.
Flotillin-2	7	1.07724	1.26043	Q14254	FLOT2	Cell membrane	May act as a scaffolding protein within caveolar membranes, functionally participating in formation of caveolae or caveolae-like vesicles. May be involved in epidermal cell adhesion and epidermal structure and function.
Adenosylhomocysteinase	1	1.05658	0.918653	P23526	AHCY	Cytoplasm	Adenosylhomocysteine is a competitive inhibitor of S-adenosyl-L-methionine-dependent methyl transferase reactions; therefore adenosylhomocysteinase may play a key role in the control of methylations via regulation of the intracellular concentration of adenosylhomocysteine.
S-nitrosylation(N-term C)@1203 Spectrin alpha chain, erythrocytic 1	1	1.04963	0.942334	P02549	SPTA1	Cytoplasm	Spectrin is the major constituent of the cytoskeletal network underlying the erythrocyte plasma membrane. It associates with band 4.1 and actin to form the cytoskeletal superstructure of the erythrocyte plasma membrane.
Phosphorylation(T)@240 ATP synthase subunit beta, mitochondrial	1	1.04264	0.841336	P06576	ATP5B	Mitochondrion	Mitochondrial membrane ATP synthase (F(1)F(0) ATP synthase or Complex V) produces ATP from ADP in the presence of a proton gradient across the membrane which is generated by electron transport complexes of the respiratory chain. F-type ATPases consist of two structural domains, F(1) - containing the extramembraneous catalytic core, and F(0) - containing the membrane proton channel, linked togethe…
ubiquitinylation residue(C-term K)@1458 Spectrin beta chain, erythrocytic	1	1.03562	1.41229	P11277	SPTB	Cytoplasm	Spectrin is the major constituent of the cytoskeletal network underlying the erythrocyte plasma membrane. It associates with band 4.1 and actin to form the cytoskeletal superstructure of the erythrocyte plasma membrane.
Phosphorylation(Y)@1638 Phosphorylation(T)@1644 Piezo-type mechanosensitive ion channel component 1	1	1.02857	0.365221	Q92508	PIEZO1	Endoplasmic reticulum membrane	Pore-forming subunit of a mechanosensitive non-specific cation channel (PubMed:23479567, PubMed:23695678). Generates currents characterized by a linear current-voltage relationship that are sensitive to ruthenium red and gadolinium. Plays a key role in epithelial cell adhesion by maintaining integrin activation through R-Ras recruitment to the ER, most probably in its activated state, and subsequ…
Phosphorylation(S)@1397 Membrane-associated guanylate kinase, WW and PDZ domain-containing protein 2	1	1.02148	0.13757	Q86UL8	MAGI2	Cytoplasm	Seems to act as scaffold molecule at synaptic junctions by assembling neurotransmitter receptors and cell adhesion proteins. May play a role in regulating activin-mediated signaling in neuronal cells. Enhances the ability of PTEN to suppress AKT1 activation. Plays a role in nerve growth factor (NGF)-induced recruitment of RAPGEF2 to late endosomes and neurite outgrowth.
Phosphorylation(T)@13 Hemoglobin subunit beta	1	1.0072	0.250109	P68871	HBB		Involved in oxygen transport from the lung to the various peripheral tissues.
Myosin-10	2	1.0072	0.728391	P35580	MYH10	Cell projection	Cellular myosin that appears to play a role in cytokinesis, cell shape, and specialized functions such as secretion and capping. Involved with LARP6 in the stabilization of type I collagen mRNAs for CO1A1 and CO1A2. During cell spreading, plays an important role in cytoskeleton reorganization, focal contacts formation (in the central part but not the margins of spreading cells), and lamellipodial…
Scavenger receptor class A member 3	1	1	0.169796	Q6AZY7	SCARA3	Endoplasmic reticulum membrane	Seems to protect cells by scavenging oxidative molecules or harmful products of oxidation.
Endoplasmin	5	1	0.940058	P14625	HSP90B1	Endoplasmic reticulum lumen	Molecular chaperone that functions in the processing and transport of secreted proteins. When associated with CNPY3, required for proper folding of Toll-like receptors (By similarity). Functions in endoplasmic reticulum associated degradation (ERAD). Has ATPase activity.
Phosphorylation(T)@739 Phosphorylation(S)@745 Band 3 anion transport protein	1	0.978196	1.4698	P02730	SLC4A1	Cell membrane	Functions both as a transporter that mediates electroneutral anion exchange across the cell membrane and as a structural protein. Major integral membrane glycoprotein of the erythrocyte membrane; required for normal flexibility and stability of the erythrocyte membrane and for normal erythrocyte shape via the interactions of its cytoplasmic domain with cytoskeletal proteins, glycolytic enzymes, a…
Ribonuclease inhibitor	1	0.970854	0.259637	P13489	RNH1	Cytoplasm	Ribonuclease inhibitor which inhibits RNASE1, RNASE2 and ANG. May play a role in redox homeostasis.
L-lactate dehydrogenase A chain	2	0.970854	0.386053	P00338	LDHA	Cytoplasm
Phosphorylation(S)@1332 Phosphorylation(S)@1333 Ankyrin-1	1	0.963474	1.04866	P16157	ANK1	Cytoplasm	Attaches integral membrane proteins to cytoskeletal elements; binds to the erythrocyte membrane protein band 4.2, to Na-K ATPase, to the lymphocyte membrane protein GP85, and to the cytoskeletal proteins fodrin, tubulin, vimentin and desmin. Erythrocyte ankyrins also link spectrin (beta chain) to the cytoplasmic domain of the erythrocytes anion exchange protein; they retain most or all of these b…
Pyruvate kinase PKM	5	0.956057	0.500863	P14618	PKM	Cytoplasm	Glycolytic enzyme that catalyzes the transfer of a phosphoryl group from phosphoenolpyruvate (PEP) to ADP, generating ATP. Stimulates POU5F1-mediated transcriptional activation. Plays a general role in caspase independent cell death of tumor cells. The ratio betwween the highly active tetrameric form and nearly inactive dimeric form determines whether glucose carbons are channeled to biosynthetic…
Neutral cholesterol ester hydrolase 1	2	0.948601	0.829738	Q6PIU2	NCEH1	Membrane	Hydrolyzes 2-acetyl monoalkylglycerol ether, the penultimate precursor of the pathway for de novo synthesis of platelet-activating factor. May be responsible for cholesterol ester hydrolysis in macrophages, thereby contributing to the development of atherosclerosis. Also involved in organ detoxification by hydrolyzing exogenous organophosphorus compounds. May contribute to cancer pathogenesis by …
Phosphorylation(Y)@100 Ankyrin-1	1	0.941106	0.825649	P16157	ANK1	Cytoplasm	Attaches integral membrane proteins to cytoskeletal elements; binds to the erythrocyte membrane protein band 4.2, to Na-K ATPase, to the lymphocyte membrane protein GP85, and to the cytoskeletal proteins fodrin, tubulin, vimentin and desmin. Erythrocyte ankyrins also link spectrin (beta chain) to the cytoplasmic domain of the erythrocytes anion exchange protein; they retain most or all of these b…
Phosphorylation(S)@781 Ankyrin-1	2	0.925999	0.946922	P16157	ANK1	Cytoplasm	Attaches integral membrane proteins to cytoskeletal elements; binds to the erythrocyte membrane protein band 4.2, to Na-K ATPase, to the lymphocyte membrane protein GP85, and to the cytoskeletal proteins fodrin, tubulin, vimentin and desmin. Erythrocyte ankyrins also link spectrin (beta chain) to the cytoplasmic domain of the erythrocytes anion exchange protein; they retain most or all of these b…
Phosphorylation(T)@98 Voltage-dependent anion-selective channel protein 3	1	0.918386	0.432151	Q9Y277	VDAC3	Mitochondrion outer membrane	Forms a channel through the mitochondrial outer membrane that allows diffusion of small hydrophilic molecules.
Sarcoplasmic/endoplasmic reticulum calcium ATPase 3	1	0.910733	0.581533	Q93084	ATP2A3	Nucleus membrane	This magnesium-dependent enzyme catalyzes the hydrolysis of ATP coupled with the transport of calcium. Transports calcium ions from the cytosol into the sarcoplasmic/endoplasmic reticulum lumen. Contributes to calcium sequestration involved in muscular excitation/contraction.
Phosphorylation(S)@375 Integrin alpha-IIb	1	0.910733	0.372532	P08514	ITGA2B	Membrane	Integrin alpha-IIb/beta-3 is a receptor for fibronectin, fibrinogen, plasminogen, prothrombin, thrombospondin and vitronectin. It recognizes the sequence R-G-D in a wide array of ligands. It recognizes the sequence H-H-L-G-G-G-A-K-Q-A-G-D-V in fibrinogen gamma chain. Following activation integrin alpha-IIb/beta-3 brings about platelet/platelet interaction through binding of soluble fibrinogen. Th…
Vacuolar protein sorting-associated protein 13C	2	0.903038	0.679023	Q709C8	VPS13C
S-nitrosylation(C)@378 Equilibrative nucleoside transporter 1	1	0.903038	1.00656	Q99808	SLC29A1	Basolateral cell membrane	Mediates both influx and efflux of nucleosides across the membrane (equilibrative transporter). It is sensitive (ES) to low concentrations of the inhibitor nitrobenzylmercaptopurine riboside (NBMPR) and is sodium-independent. It has a higher affinity for adenosine. Inhibited by dipyridamole and dilazep (anticancer chemotherapeutics drugs).
S-nitrosylation(C)@885 Band 3 anion transport protein	1	0.887525	0.24657	P02730	SLC4A1	Cell membrane	Functions both as a transporter that mediates electroneutral anion exchange across the cell membrane and as a structural protein. Major integral membrane glycoprotein of the erythrocyte membrane; required for normal flexibility and stability of the erythrocyte membrane and for normal erythrocyte shape via the interactions of its cytoplasmic domain with cytoskeletal proteins, glycolytic enzymes, a…
Phosphorylation(S)@50 Hemoglobin subunit alpha	2	0.85599	1.18376	P69905	HBA1		Involved in oxygen transport from the lung to the various peripheral tissues.
Phosphorylation(S)@49 Carbonic anhydrase 1	1	0.85599	2.36653	P00915	CA1	Cytoplasm	Reversible hydration of carbon dioxide. Can hydrates cyanamide to urea.
Protein disulfide-isomerase A6	6	0.847997	0.675306	Q15084	PDIA6	Endoplasmic reticulum lumen	May function as a chaperone that inhibits aggregation of misfolded proteins. Plays a role in platelet aggregation and activation by agonists such as convulxin, collagen and thrombin.
Phosphorylation(S)@328 Serum albumin	1	0.847997	0.534171	P02768	ALB	Secreted	Serum albumin, the main protein of plasma, has a good binding capacity for water, Ca(2+), Na(+), K(+), fatty acids, hormones, bilirubin and drugs. Its main function is the regulation of the colloidal osmotic pressure of blood. Major zinc transporter in plasma, typically binds about 80% of all plasma zinc.
Guanine nucleotide-binding protein subunit alpha-13	1	0.847997	0.845272	Q14344	GNA13	Membrane	Guanine nucleotide-binding proteins (G proteins) are involved as modulators or transducers in various transmembrane signaling systems.
Phosphorylation(T)@446 Serum albumin	1	0.823749	0.977159	P02768	ALB	Secreted	Serum albumin, the main protein of plasma, has a good binding capacity for water, Ca(2+), Na(+), K(+), fatty acids, hormones, bilirubin and drugs. Its main function is the regulation of the colloidal osmotic pressure of blood. Major zinc transporter in plasma, typically binds about 80% of all plasma zinc.
55 kDa erythrocyte membrane protein	4	0.823749	1.05552	Q00013	MPP1	Membrane	Essential regulator of neutrophil polarity. Regulates neutrophil polarization by regulating AKT1 phosphorylation through a mechanism that is independent of PIK3CG activity (By similarity).
Phosphorylation(T)@368 Syntaphilin	1	0.815575	0.141162	O15079	SNPH	Membrane	Inhibits SNARE complex formation by absorbing free syntaxin-1.
ubiquitinylation residue(C-term K)@64 Alpha-actinin-1	1	0.807355	0.753255	P12814	ACTN1	Cytoplasm	F-actin cross-linking protein which is thought to anchor actin to a variety of intracellular structures. This is a bundling protein.
Phosphorylation(S)@224 Band 3 anion transport protein	1	0.807355	0.313185	P02730	SLC4A1	Cell membrane	Functions both as a transporter that mediates electroneutral anion exchange across the cell membrane and as a structural protein. Major integral membrane glycoprotein of the erythrocyte membrane; required for normal flexibility and stability of the erythrocyte membrane and for normal erythrocyte shape via the interactions of its cytoplasmic domain with cytoskeletal proteins, glycolytic enzymes, a…
Ankyrin-1	45	0.807355	0.936291	P16157	ANK1	Cytoplasm	Attaches integral membrane proteins to cytoskeletal elements; binds to the erythrocyte membrane protein band 4.2, to Na-K ATPase, to the lymphocyte membrane protein GP85, and to the cytoskeletal proteins fodrin, tubulin, vimentin and desmin. Erythrocyte ankyrins also link spectrin (beta chain) to the cytoplasmic domain of the erythrocytes anion exchange protein; they retain most or all of these b…
Phosphorylation(T)@783 Ankyrin-1	1	0.790772	0.98464	P16157	ANK1	Cytoplasm	Attaches integral membrane proteins to cytoskeletal elements; binds to the erythrocyte membrane protein band 4.2, to Na-K ATPase, to the lymphocyte membrane protein GP85, and to the cytoskeletal proteins fodrin, tubulin, vimentin and desmin. Erythrocyte ankyrins also link spectrin (beta chain) to the cytoplasmic domain of the erythrocytes anion exchange protein; they retain most or all of these b…
S-nitrosylation(C)@97 14-3-3 protein gamma	1	0.773996	0.149231	P61981	YWHAG	Cytoplasm	Adapter protein implicated in the regulation of a large spectrum of both general and specialized signaling pathways. Binds to a large number of partners, usually by recognition of a phosphoserine or phosphothreonine motif. Binding generally results in the modulation of the activity of the binding partner.
Phosphorylation(T)@43 Phosphorylation(S)@44 Carbonic anhydrase 1	1	0.773996	1.53611	P00915	CA1	Cytoplasm	Reversible hydration of carbon dioxide. Can hydrates cyanamide to urea.
EMILIN-1	1	0.748461	0.330218	Q9Y6C2	EMILIN1	Secreted	May be responsible for anchoring smooth muscle cells to elastic fibers, and may be involved not only in the formation of the elastic fiber, but also in the processes that regulate vessel assembly. Has cell adhesive capacity.
ubiquitinylation residue(C-term K)@1225 Serine/threonine-protein kinase LMTK3	1	0.739848	0.877784	Q96Q04	LMTK3	Membrane	Protein kinase which phosphorylates ESR1 (in vitro) and protects it against proteasomal degradation. May also regulate ESR1 levels indirectly via a PKC-AKT-FOXO3 pathway where it decreases the activity of PKC and the phosphorylation of AKT, thereby increasing binding of transcriptional activator FOXO3 to the ESR1 promoter and increasing ESR1 transcription (PubMed:21602804). Involved in endocytic …
Guanine nucleotide-binding protein G(q) subunit alpha	2	0.739848	0.430626	P50148	GNAQ	Nucleus	Guanine nucleotide-binding proteins (G proteins) are involved as modulators or transducers in various transmembrane signaling systems. Regulates B-cell selection and survival and is required to prevent B-cell-dependent autoimmunity. Regulates chemotaxis of BM-derived neutrophils and dendritic cells (in vitro) (By similarity).
Extended synaptotagmin-1	1	0.731183	0.521867	Q9BSJ8	ESYT1	Endoplasmic reticulum membrane	Binds glycerophospholipids in a barrel-like domain and may play a role in cellular lipid transport (By similarity). Binds calcium (via the C2 domains) and translocates to sites of contact between the endoplasmic reticulum and the cell membrane in response to increased cytosolic calcium levels. Helps tether the endoplasmic reticulum to the cell membrane and promotes the formation of appositions be…
Phosphorylation(T)@157 Pleckstrin	1	0.722466	0.650917	P08567	PLEK		Major protein kinase C substrate of platelets.
Aconitate hydratase, mitochondrial	1	0.713696	1.39041	Q99798	ACO2	Mitochondrion	Catalyzes the isomerization of citrate to isocitrate via cis-aconitate.
cAMP-dependent protein kinase type I-alpha regulatory subunit	2	0.704872	1.61083	P10644	PRKAR1A	Cell membrane	Regulatory subunit of the cAMP-dependent protein kinases involved in cAMP signaling in cells.
Phosphorylation(Y)@928 Phosphorylation(T)@934 Spectrin beta chain, erythrocytic	1	0.678072	0.116793	P11277	SPTB	Cytoplasm	Spectrin is the major constituent of the cytoskeletal network underlying the erythrocyte plasma membrane. It associates with band 4.1 and actin to form the cytoskeletal superstructure of the erythrocyte plasma membrane.
Kell blood group glycoprotein	2	0.669027	0.716247	P23276	KEL	Cell membrane	Zinc endopeptidase with endothelin-3-converting enzyme activity. Cleaves EDN1, EDN2 and EDN3, with a marked preference for EDN3.
Spectrin beta chain, erythrocytic	88	0.650765	0.820736	P11277	SPTB	Cytoplasm	Spectrin is the major constituent of the cytoskeletal network underlying the erythrocyte plasma membrane. It associates with band 4.1 and actin to form the cytoskeletal superstructure of the erythrocyte plasma membrane.
Phosphorylation(T)@304 Phosphorylation(T)@305 Actin, gamma-enteric smooth muscle	1	0.650765	1.24413	P63267	ACTG2	Cytoplasm	Actins are highly conserved proteins that are involved in various types of cell motility and are ubiquitously expressed in all eukaryotic cells.
Flotillin-1	6	0.650765	1.24718	O75955	FLOT1	Cell membrane	May act as a scaffolding protein within caveolar membranes, functionally participating in formation of caveolae or caveolae-like vesicles.
26S proteasome non-ATPase regulatory subunit 3	1	0.650765	1.20971	O43242	PSMD3		Acts as a regulatory subunit of the 26 proteasome which is involved in the ATP-dependent degradation of ubiquitinated proteins.
Phosphorylation(T)@1451 Phosphorylation(S)@1459 Spectrin alpha chain, erythrocytic 1	1	0.632268	0.820161	P02549	SPTA1	Cytoplasm	Spectrin is the major constituent of the cytoskeletal network underlying the erythrocyte plasma membrane. It associates with band 4.1 and actin to form the cytoskeletal superstructure of the erythrocyte plasma membrane.
Rho guanine nucleotide exchange factor 10	1	0.62293	0.338282	O15013	ARHGEF10		May play a role in developmental myelination of peripheral nerves.
Acylamino-acid-releasing enzyme	3	0.62293	0.108407	P13798	APEH	Cytoplasm	This enzyme catalyzes the hydrolysis of the N-terminal peptide bond of an N-acetylated peptide to generate an N-acetylated amino acid and a peptide with a free N-terminus. It preferentially cleaves off Ac-Ala, Ac-Met and Ac-Ser.
Phosphorylation(N-term T)@42 Phosphorylation(Y)@43 Hemoglobin subunit alpha	1	0.613532	0.488919	P69905	HBA1		Involved in oxygen transport from the lung to the various peripheral tissues.
GTP-binding nuclear protein Ran	1	0.604071	0.404724	P62826	RAN	Nucleus	GTP-binding protein involved in nucleocytoplasmic transport. Required for the import of protein into the nucleus and also for RNA export. Involved in chromatin condensation and control of cell cycle (By similarity). The complex with BIRC5/ survivin plays a role in mitotic spindle formation by serving as a physical scaffold to help deliver the RAN effector molecule TPX2 to microtubules. Acts as a …
Phosphorylation(S)@333 Phosphorylation(T)@335 Spectrin beta chain, erythrocytic	1	0.594549	1.06349	P11277	SPTB	Cytoplasm	Spectrin is the major constituent of the cytoskeletal network underlying the erythrocyte plasma membrane. It associates with band 4.1 and actin to form the cytoskeletal superstructure of the erythrocyte plasma membrane.
Heat shock 70 kDa protein 1-like	1	0.594549	0.959398	P34931	HSPA1L		In cooperation with other chaperones, Hsp70s stabilize preexistent proteins against aggregation and mediate the folding of newly translated polypeptides in the cytosol as well as within organelles. These chaperones participate in all these processes through their ability to recognize nonnative conformations of other proteins. They bind extended peptide segments with a net hydrophobic character ex…
Phosphorylation(S)@112 Phosphorylation(Y)@115 Peroxiredoxin-2	1	0.584963	0.68382	P32119	PRDX2	Cytoplasm	Involved in redox regulation of the cell. Reduces peroxides with reducing equivalents provided through the thioredoxin system. It is not able to receive electrons from glutaredoxin. May play an important role in eliminating peroxides generated during metabolism. Might participate in the signaling cascades of growth factors and tumor necrosis factor-alpha by regulating the intracellular concentrat…
Keratin, type I cytoskeletal 16	3	0.575312	0.381847	P08779	KRT16		Epidermis-specific type I keratin that plays a key role in skin. Acts as a regulator of innate immunity in response to skin barrier breach: required for some inflammatory checkpoint for the skin barrier maintenance.
CD59 glycoprotein	2	0.555816	0.757707	P13987	CD59	Cell membrane	Potent inhibitor of the complement membrane attack complex (MAC) action. Acts by binding to the C8 and/or C9 complements of the assembling MAC, thereby preventing incorporation of the multiple copies of C9 required for complete formation of the osmolytic pore. This inhibitor appears to be species-specific. Involved in signal transduction for T-cell activation complexed to a protein tyrosine kinas…
S-nitrosylation(C)@94 Hemoglobin subunit beta	1	0.545968	0.303906	P68871	HBB		Involved in oxygen transport from the lung to the various peripheral tissues.
Protein moonraker	1	0.545968	0.72538	Q2KHM9	KIAA0753	Cytoplasm	Involved in centriole duplication. Positively regulates CEP63 centrosomal localization. Required for WDR62 centrosomal localization and promotes the centrosomal localization of CDK2 (PubMed:24613305, PubMed:26297806).
Phosphorylation(S)@204 Phosphorylation(S)@215 Filamin-A	1	0.545968	0.88773	P21333	FLNA	Cytoplasm	Promotes orthogonal branching of actin filaments and links actin filaments to membrane glycoproteins. Anchors various transmembrane proteins to the actin cytoskeleton and serves as a scaffold for a wide range of cytoplasmic signaling proteins. Interaction with FLNA may allow neuroblast migration from the ventricular zone into the cortical plate. Tethers cell surface-localized furin, modulates its…
Phosphorylation(N-term T)@899 Spectrin beta chain, erythrocytic	1	0.545968	0.758952	P11277	SPTB	Cytoplasm	Spectrin is the major constituent of the cytoskeletal network underlying the erythrocyte plasma membrane. It associates with band 4.1 and actin to form the cytoskeletal superstructure of the erythrocyte plasma membrane.
14-3-3 protein gamma	1	0.545968	0.806041	P61981	YWHAG	Cytoplasm	Adapter protein implicated in the regulation of a large spectrum of both general and specialized signaling pathways. Binds to a large number of partners, usually by recognition of a phosphoserine or phosphothreonine motif. Binding generally results in the modulation of the activity of the binding partner.
Phosphorylation(N-term T)@75 Erythrocyte membrane protein band 4.2	1	0.526069	0.69702	P16452	EPB42	Cell membrane	Probably plays an important role in the regulation of erythrocyte shape and mechanical properties.
ubiquitinylation residue(K)@35 Moesin	1	0.516015	0.960983	P26038	MSN	Cell membrane	Probably involved in connections of major cytoskeletal structures to the plasma membrane. May inhibit herpes simplex virus 1 infection at an early stage.
Tyrosine-protein kinase Lyn	1	0.505891	0.6515	P07948	LYN	Cell membrane	Non-receptor tyrosine-protein kinase that transmits signals from cell surface receptors and plays an important role in the regulation of innate and adaptive immune responses, hematopoiesis, responses to growth factors and cytokines, integrin signaling, but also responses to DNA damage and genotoxic agents. Functions primarily as negative regulator, but can also function as activator, depending on…
Ras-related protein Rap-2b	1	0.505891	0.642446	P61225	RAP2B	Recycling endosome membrane	Small GTP-binding protein which cycles between a GDP-bound inactive and a GTP-bound active form. Involved in EGFR and CHRM3 signaling pathways through stimulation of PLCE1. May play a role in cytoskeletal rearrangements and regulate cell spreading through activation of the effector TNIK. May regulate membrane vesiculation in red blood cells.
Phosphorylation(Y)@2339 Phosphorylation(T)@2340 Spectrin alpha chain, erythrocytic 1	1	0.505891	0.672845	P02549	SPTA1	Cytoplasm	Spectrin is the major constituent of the cytoskeletal network underlying the erythrocyte plasma membrane. It associates with band 4.1 and actin to form the cytoskeletal superstructure of the erythrocyte plasma membrane.
Phosphorylation(T)@434 Catalase	1	0.505891	0.505428	P04040	CAT	Peroxisome	Occurs in almost all aerobically respiring organisms and serves to protect cells from the toxic effects of hydrogen peroxide. Promotes growth of cells including T-cells, B-cells, myeloid leukemia cells, melanoma cells, mastocytoma cells and normal and transformed fibroblast cells.
ubiquitinylation residue(K)@18 Hemoglobin subunit beta	1	0.495695	0.198322	P68871	HBB		Involved in oxygen transport from the lung to the various peripheral tissues.
Phosphorylation(T)@319 Phosphorylation(S)@322 Solute carrier family 2, facilitated glucose transporter member 3	1	0.495695	0.427477	P11169	SLC2A3	Cell membrane	Facilitative glucose transporter that can also mediate the uptake of various other monosaccharides across the cell membrane (PubMed:9477959, PubMed:26176916). Mediates the uptake of glucose, 2-deoxyglucose, galactose, mannose, xylose and fucose, and probably also dehydroascorbate (PubMed:9477959, PubMed:26176916). Does not mediate fructose transport (PubMed:9477959, PubMed:26176916).
60 kDa heat shock protein, mitochondrial	1	0.495695	0.0666646	P10809	HSPD1	Mitochondrion matrix	Implicated in mitochondrial protein import and macromolecular assembly. May facilitate the correct folding of imported proteins. May also prevent misfolding and promote the refolding and proper assembly of unfolded polypeptides generated under stress conditions in the mitochondrial matrix.
Solute carrier family 2, facilitated glucose transporter member 1	5	0.475085	1.32422	P11166	SLC2A1	Cell membrane	Facilitative glucose transporter. This isoform may be responsible for constitutive or basal glucose uptake. Has a very broad substrate specificity; can transport a wide range of aldoses including both pentoses and hexoses.
Phosphorylation(Y)@1028 Ankyrin-1	1	0.475085	0.304869	P16157	ANK1	Cytoplasm	Attaches integral membrane proteins to cytoskeletal elements; binds to the erythrocyte membrane protein band 4.2, to Na-K ATPase, to the lymphocyte membrane protein GP85, and to the cytoskeletal proteins fodrin, tubulin, vimentin and desmin. Erythrocyte ankyrins also link spectrin (beta chain) to the cytoplasmic domain of the erythrocytes anion exchange protein; they retain most or all of these b…
Phosphorylation(T)@1094 Phosphorylation(T)@1101 Ankyrin-1	1	0.475085	0.756714	P16157	ANK1	Cytoplasm	Attaches integral membrane proteins to cytoskeletal elements; binds to the erythrocyte membrane protein band 4.2, to Na-K ATPase, to the lymphocyte membrane protein GP85, and to the cytoskeletal proteins fodrin, tubulin, vimentin and desmin. Erythrocyte ankyrins also link spectrin (beta chain) to the cytoplasmic domain of the erythrocytes anion exchange protein; they retain most or all of these b…
Phosphatidylinositol 4-kinase type 2-alpha	1	0.464668	1.75203	Q9BTU6	PI4K2A	Golgi apparatus	Membrane-bound phosphatidylinositol-4 kinase (PI4-kinase) that catalyzes the phosphorylation of phosphatidylinositol (PI) to phosphatidylinositol 4-phosphate (PI4P), a lipid that plays important roles in endocytosis, Golgi function, protein sorting and membrane trafficking and is required for prolonged survival of neurons. Besides, phosphorylation of phosphatidylinositol (PI) to phosphatidylinosi…
Proteasome subunit alpha type-6	1	0.443607	0.111877	P60900	PSMA6	Cytoplasm	The proteasome is a multicatalytic proteinase complex which is characterized by its ability to cleave peptides with Arg, Phe, Tyr, Leu, and Glu adjacent to the leaving group at neutral or slightly basic pH. The proteasome has an ATP-dependent proteolytic activity.
Heat shock 70 kDa protein 1A	1	0.443607	0.670806	P0DMV8	HSPA1A	Cytoplasm	In cooperation with other chaperones, Hsp70s stabilize preexistent proteins against aggregation and mediate the folding of newly translated polypeptides in the cytosol as well as within organelles. These chaperones participate in all these processes through their ability to recognize nonnative conformations of other proteins. They bind extended peptide segments with a net hydrophobic character ex…
Bifunctional purine biosynthesis protein PURH	1	0.443607	1.10791	P31939	ATIC		Bifunctional enzyme that catalyzes 2 steps in purine biosynthesis.
Proteasome subunit alpha type-1	2	0.432959	0.288615	P25786	PSMA1	Cytoplasm	The proteasome is a multicatalytic proteinase complex which is characterized by its ability to cleave peptides with Arg, Phe, Tyr, Leu, and Glu adjacent to the leaving group at neutral or slightly basic pH. The proteasome has an ATP-dependent proteolytic activity. Mediates the lipopolysaccharide-induced signal transduction in the macrophage proteasome (By similarity). Might be involved in the ant…
Golgi-associated plant pathogenesis-related protein 1	3	0.432959	0.431446	Q9H4G4	GLIPR2	Golgi apparatus membrane
Beta-adducin	1	0.432959	0.325231	P35612	ADD2	Cytoplasm	Membrane-cytoskeleton-associated protein that promotes the assembly of the spectrin-actin network. Binds to the erythrocyte membrane receptor SLC2A1/GLUT1 and may therefore provide a link between the spectrin cytoskeleton to the plasma membrane. Binds to calmodulin. Calmodulin binds preferentially to the beta subunit.
Elongation factor 1-gamma	1	0.422233	0.163676	P26641	EEF1G		Probably plays a role in anchoring the complex to other cellular components.
CD44 antigen	1	0.422233	0.915066	P16070	CD44	Cell membrane	Receptor for hyaluronic acid (HA). Mediates cell-cell and cell-matrix interactions through its affinity for HA, and possibly also through its affinity for other ligands such as osteopontin, collagens, and matrix metalloproteinases (MMPs). Adhesion with HA plays an important role in cell migration, tumor growth and progression. In cancer cells, may play an important role in invadopodia formation. …
Peroxiredoxin-2	10	0.411426	0.297742	P32119	PRDX2	Cytoplasm	Involved in redox regulation of the cell. Reduces peroxides with reducing equivalents provided through the thioredoxin system. It is not able to receive electrons from glutaredoxin. May play an important role in eliminating peroxides generated during metabolism. Might participate in the signaling cascades of growth factors and tumor necrosis factor-alpha by regulating the intracellular concentrat…
Dolichyl-diphosphooligosaccharide--protein glycosyltransferase subunit 2	1	0.411426	0.502103	P04844	RPN2	Endoplasmic reticulum membrane	Essential subunit of the N-oligosaccharyl transferase (OST) complex which catalyzes the transfer of a high mannose oligosaccharide from a lipid-linked oligosaccharide donor to an asparagine residue within an Asn-X-Ser/Thr consensus motif in nascent polypeptide chains.
Ras-related protein Rab-7a	1	0.389567	0.356251	P51149	RAB7A	Cytoplasmic vesicle	Key regulator in endo-lysosomal trafficking. Governs early-to-late endosomal maturation, microtubule minus-end as well as plus-end directed endosomal migration and positioning, and endosome-lysosome transport through different protein-protein interaction cascades. Plays a central role, not only in endosomal traffic, but also in many other cellular and physiological events, such as growth-factor-m…
Phosphorylation(T)@194 Phosphorylation(Y)@198 Actin, cytoplasmic 1	1	0.389567	0.485984	P60709	ACTB	Cytoplasm	Actins are highly conserved proteins that are involved in various types of cell motility and are ubiquitously expressed in all eukaryotic cells.
Phosphorylation(S)@1721 Ankyrin-3	1	0.378512	0.0658047	Q12955	ANK3	Cytoplasm	In skeletal muscle, required for costamere localization of DMD and betaDAG1 (By similarity). Membrane-cytoskeleton linker. May participate in the maintenance/targeting of ion channels and cell adhesion molecules at the nodes of Ranvier and axonal initial segments. Regulates KCNA1 channel activity in function of dietary Mg(2+) levels, and thereby contributes to the regulation of renal Mg(2+) reabs…
Hexokinase-1	2	0.378512	0.26552	P19367	HK1	Mitochondrion outer membrane
ubiquitinylation residue(K)@786 Spectrin beta chain, erythrocytic	1	0.356144	0.434979	P11277	SPTB	Cytoplasm	Spectrin is the major constituent of the cytoskeletal network underlying the erythrocyte plasma membrane. It associates with band 4.1 and actin to form the cytoskeletal superstructure of the erythrocyte plasma membrane.
Erythrocyte membrane protein band 4.2	21	0.356144	0.644932	P16452	EPB42	Cell membrane	Probably plays an important role in the regulation of erythrocyte shape and mechanical properties.
Phosphorylation(Y)@188 Methanethiol oxidase	1	0.333424	0.936667	Q13228	SELENBP1	Nucleus	Selenium-binding protein which may be involved in the sensing of reactive xenobiotics in the cytoplasm. May be involved in intra-Golgi protein transport (By similarity).
F-actin-capping protein subunit alpha-1	1	0.333424	0.614394	P52907	CAPZA1	Cytoplasm	F-actin-capping proteins bind in a Ca(2+)-independent manner to the fast growing ends of actin filaments (barbed end) thereby blocking the exchange of subunits at these ends. Unlike other capping proteins (such as gelsolin and severin), these proteins do not sever actin filaments.
Keratin, type I cytoskeletal 19	1	0.321928	0.519993	P08727	KRT19		Involved in the organization of myofibers. Together with KRT8, helps to link the contractile apparatus to dystrophin at the costameres of striated muscle.
S-nitrosylation(C)@113 Hemoglobin subunit beta	1	0.31034	0.114356	P68871	HBB		Involved in oxygen transport from the lung to the various peripheral tissues.
Phosphorylation(T)@88 Phosphorylation(S)@90 Hemoglobin subunit beta	1	0.31034	0.14813	P68871	HBB		Involved in oxygen transport from the lung to the various peripheral tissues.
Dolichyl-diphosphooligosaccharide--protein glycosyltransferase subunit 1	2	0.31034	0.347947	P04843	RPN1	Endoplasmic reticulum membrane	Essential subunit of the N-oligosaccharyl transferase (OST) complex which catalyzes the transfer of a high mannose oligosaccharide from a lipid-linked oligosaccharide donor to an asparagine residue within an Asn-X-Ser/Thr consensus motif in nascent polypeptide chains.
Phosphorylation(T)@526 Phosphorylation(T)@534 Spectrin alpha chain, erythrocytic 1	1	0.298658	0.00239521	P02549	SPTA1	Cytoplasm	Spectrin is the major constituent of the cytoskeletal network underlying the erythrocyte plasma membrane. It associates with band 4.1 and actin to form the cytoskeletal superstructure of the erythrocyte plasma membrane.
Leukocyte surface antigen CD47	3	0.286881	0.190575	Q08722	CD47	Cell membrane	Has a role in both cell adhesion by acting as an adhesion receptor for THBS1 on platelets, and in the modulation of integrins. Plays an important role in memory formation and synaptic plasticity in the hippocampus (By similarity). Receptor for SIRPA, binding to which prevents maturation of immature dendritic cells and inhibits cytokine production by mature dendritic cells. Interaction with SIRPG …
Heat shock cognate 71 kDa protein	6	0.286881	0.579219	P11142	HSPA8	Cytoplasm	Acts as a repressor of transcriptional activation. Inhibits the transcriptional coactivator activity of CITED1 on Smad-mediated transcription. Chaperone. Component of the PRP19-CDC5L complex that forms an integral part of the spliceosome and is required for activating pre-mRNA splicing. May have a scaffolding role in the spliceosome assembly as it contacts all other components of the core complex…
Phosphorylation(T)@130 Erythrocyte band 7 integral membrane protein	1	0.275007	0.0406724	P27105	STOM	Cell membrane	Regulates ion channel activity and transmembrane ion transport. Regulates ASIC2 and ASIC3 channel activity.
ubiquitinylation residue(K)@1268 Ankyrin-1	1	0.263034	0.246877	P16157	ANK1	Cytoplasm	Attaches integral membrane proteins to cytoskeletal elements; binds to the erythrocyte membrane protein band 4.2, to Na-K ATPase, to the lymphocyte membrane protein GP85, and to the cytoskeletal proteins fodrin, tubulin, vimentin and desmin. Erythrocyte ankyrins also link spectrin (beta chain) to the cytoplasmic domain of the erythrocytes anion exchange protein; they retain most or all of these b…
Phosphorylation(T)@75 Triosephosphate isomerase	1	0.263034	0.352128	P60174	TPI1
ubiquitinylation residue(C-term K)@892 Band 3 anion transport protein	1	0.238787	0.181246	P02730	SLC4A1	Cell membrane	Functions both as a transporter that mediates electroneutral anion exchange across the cell membrane and as a structural protein. Major integral membrane glycoprotein of the erythrocyte membrane; required for normal flexibility and stability of the erythrocyte membrane and for normal erythrocyte shape via the interactions of its cytoplasmic domain with cytoskeletal proteins, glycolytic enzymes, a…
Ubiquitin-like modifier-activating enzyme 1	3	0.238787	0.147154	P22314	UBA1	Cytoplasm	Catalyzes the first step in ubiquitin conjugation to mark cellular proteins for degradation through the ubiquitin-proteasome system (PubMed:1606621, PubMed:1447181). Activates ubiquitin by first adenylating its C-terminal glycine residue with ATP, and thereafter linking this residue to the side chain of a cysteine residue in E1, yielding a ubiquitin-E1 thioester and free AMP (PubMed:1447181). Ess…
Transitional endoplasmic reticulum ATPase	1	0.238787	0.00235155	P55072	VCP	Cytoplasm	Necessary for the fragmentation of Golgi stacks during mitosis and for their reassembly after mitosis. Involved in the formation of the transitional endoplasmic reticulum (tER). The transfer of membranes from the endoplasmic reticulum to the Golgi apparatus occurs via 50-70 nm transition vesicles which derive from part-rough, part-smooth transitional elements of the endoplasmic reticulum (tER). V…
Phosphorylation(T)@1005 Phosphorylation(T)@1006 Myosin-9	1	0.226509	0.652085	P35579	MYH9	Cytoplasm	Cellular myosin that appears to play a role in cytokinesis, cell shape, and specialized functions such as secretion and capping. During cell spreading, plays an important role in cytoskeleton reorganization, focal contacts formation (in the margins but not the central part of spreading cells), and lamellipodial retraction; this function is mechanically antagonized by MYH10.
Phosphorylation(Y)@547 Gelsolin	1	0.214125	0.0581409	P06396	GSN	Cytoplasm	Calcium-regulated, actin-modulating protein that binds to the plus (or barbed) ends of actin monomers or filaments, preventing monomer exchange (end-blocking or capping). It can promote the assembly of monomers into filaments (nucleation) as well as sever filaments already formed. Plays a role in ciliogenesis.
ubiquitinylation residue(C-term K)@96 Hemoglobin subunit beta	1	0.201634	0.108017	P68871	HBB		Involved in oxygen transport from the lung to the various peripheral tissues.
S-nitrosylation(N-term C)@75 Delta-aminolevulinic acid dehydratase	1	0.201634	0.195861	P13716	ALAD		Catalyzes an early step in the biosynthesis of tetrapyrroles. Binds two molecules of 5-aminolevulinate per subunit, each at a distinct site, and catalyzes their condensation to form porphobilinogen.
Delta-aminolevulinic acid dehydratase	2	0.201634	0.259953	P13716	ALAD		Catalyzes an early step in the biosynthesis of tetrapyrroles. Binds two molecules of 5-aminolevulinate per subunit, each at a distinct site, and catalyzes their condensation to form porphobilinogen.
ubiquitinylation residue(K)@158 Carbonic anhydrase 2	1	0.189034	0.740884	P00918	CA2	Cytoplasm	Essential for bone resorption and osteoclast differentiation (By similarity). Reversible hydration of carbon dioxide. Can hydrate cyanamide to urea. Involved in the regulation of fluid secretion into the anterior chamber of the eye. Contributes to intracellular pH regulation in the duodenal upper villous epithelium during proton-coupled peptide absorption. Stimulates the chloride-bicarbonate exch…
Phosphoglycerate kinase 1	1	0.189034	0.264721	P00558	PGK1	Cytoplasm	In addition to its role as a glycolytic enzyme, it seems that PGK-1 acts as a polymerase alpha cofactor protein (primer recognition protein) (PubMed:2324090). May play a role in sperm motility (PubMed:26677959).
Basal cell adhesion molecule	5	0.189034	0.742561	P50895	BCAM	Membrane	Laminin alpha-5 receptor. May mediate intracellular signaling.
Annexin A1	4	0.189034	0.182104	P04083	ANXA1	Nucleus	Plays important roles in the innate immune response as effector of glucocorticoid-mediated responses and regulator of the inflammatory process. Has anti-inflammatory activity (PubMed:8425544). Plays a role in glucocorticoid-mediated down-regulation of the early phase of the inflammatory response (By similarity). Promotes resolution of inflammation and wound healing (PubMed:25664854). Functions at…
Protein-glutamine gamma-glutamyltransferase E	1	0.176323	0.133595	Q08188	TGM3		Catalyzes the calcium-dependent formation of isopeptide cross-links between glutamine and lysine residues in various proteins, as well as the conjugation of polyamines to proteins. Involved in the formation of the cornified envelope (CE), a specialized component consisting of covalent cross-links of proteins beneath the plasma membrane of terminally differentiated keratinocytes. Catalyzes small p…
Membrane-associated progesterone receptor component 2	2	0.163499	0.227532	O15173	PGRMC2	Membrane	Receptor for steroids.
Carbonic anhydrase 2	4	0.163499	0.74739	P00918	CA2	Cytoplasm	Essential for bone resorption and osteoclast differentiation (By similarity). Reversible hydration of carbon dioxide. Can hydrate cyanamide to urea. Involved in the regulation of fluid secretion into the anterior chamber of the eye. Contributes to intracellular pH regulation in the duodenal upper villous epithelium during proton-coupled peptide absorption. Stimulates the chloride-bicarbonate exch…
CAD protein	1	0.163499	0.534171	P27708	CAD	Cytoplasm	This protein is a "fusion" protein encoding four enzymatic activities of the pyrimidine pathway (GATase, CPSase, ATCase and DHOase).
Guanine nucleotide-binding protein G(z) subunit alpha	2	0.137504	0.547141	P19086	GNAZ	Membrane	Guanine nucleotide-binding proteins (G proteins) are involved as modulators or transducers in various transmembrane signaling systems.
Alpha-enolase	3	0.137504	0.533577	P06733	ENO1	Cytoplasm	Multifunctional enzyme that, as well as its role in glycolysis, plays a part in various processes such as growth control, hypoxia tolerance and allergic responses. May also function in the intravascular and pericellular fibrinolytic system due to its ability to serve as a receptor and activator of plasminogen on the cell surface of several cell-types such as leukocytes and neurons. Stimulates imm…
Guanine nucleotide-binding protein G(I)/G(S)/G(T) subunit beta-3	1	0.124328	1.07469	P16520	GNB3		Guanine nucleotide-binding proteins (G proteins) are involved as a modulator or transducer in various transmembrane signaling systems. The beta and gamma chains are required for the GTPase activity, for replacement of GDP by GTP, and for G protein-effector interaction.
14-3-3 protein zeta/delta	1	0.124328	0.0803467	P63104	YWHAZ	Cytoplasm	Adapter protein implicated in the regulation of a large spectrum of both general and specialized signaling pathways. Binds to a large number of partners, usually by recognition of a phosphoserine or phosphothreonine motif. Binding generally results in the modulation of the activity of the binding partner.
Neutrophil collagenase	4	0.111031	0.32569	P22894	MMP8	Cytoplasmic granule	Can degrade fibrillar type I, II, and III collagens.
ubiquitinylation residue(K)@383 Filamin-A	1	0.0976108	0.254925	P21333	FLNA	Cytoplasm	Promotes orthogonal branching of actin filaments and links actin filaments to membrane glycoproteins. Anchors various transmembrane proteins to the actin cytoskeleton and serves as a scaffold for a wide range of cytoplasmic signaling proteins. Interaction with FLNA may allow neuroblast migration from the ventricular zone into the cortical plate. Tethers cell surface-localized furin, modulates its…
Phosphorylation(T)@321 Phosphorylation(T)@322 Tumor necrosis factor alpha-induced protein 3	1	0.0976108	0.0235583	P21580	TNFAIP3	Cytoplasm	Ubiquitin-editing enzyme that contains both ubiquitin ligase and deubiquitinase activities. Involved in immune and inflammatory responses signaled by cytokines, such as TNF-alpha and IL-1 beta, or pathogens via Toll-like receptors (TLRs) through terminating NF-kappa-B activity. Essential component of a ubiquitin-editing protein complex, comprising also RNF11, ITCH and TAX1BP1, that ensures the tr…
Phosphorylation(N-term T)@193 Phosphorylation(S)@199 Kell blood group glycoprotein	1	0.0976108	0.710634	P23276	KEL	Cell membrane	Zinc endopeptidase with endothelin-3-converting enzyme activity. Cleaves EDN1, EDN2 and EDN3, with a marked preference for EDN3.
Sulfhydryl oxidase 1	3	0.0840643	1.20204	O00391	QSOX1	Golgi apparatus membrane	Catalyzes the oxidation of sulfhydryl groups in peptide and protein thiols to disulfides with the reduction of oxygen to hydrogen peroxide. May contribute to disulfide bond formation in a variety of secreted proteins. In fibroblasts, it may have tumor-suppressing capabilities being involved in growth regulation.
Phosphorylation(T)@179 Band 3 anion transport protein	1	0.0840643	0.00392635	P02730	SLC4A1	Cell membrane	Functions both as a transporter that mediates electroneutral anion exchange across the cell membrane and as a structural protein. Major integral membrane glycoprotein of the erythrocyte membrane; required for normal flexibility and stability of the erythrocyte membrane and for normal erythrocyte shape via the interactions of its cytoplasmic domain with cytoskeletal proteins, glycolytic enzymes, a…
Alpha-actinin-1	2	0.0703893	0.401428	P12814	ACTN1	Cytoplasm	F-actin cross-linking protein which is thought to anchor actin to a variety of intracellular structures. This is a bundling protein.
Phosphorylation(S)@238 Erythrocyte band 7 integral membrane protein	1	0.0426443	0.669789	P27105	STOM	Cell membrane	Regulates ion channel activity and transmembrane ion transport. Regulates ASIC2 and ASIC3 channel activity.
Methanethiol oxidase	2	0.0426443	0.525201	Q13228	SELENBP1	Nucleus	Selenium-binding protein which may be involved in the sensing of reactive xenobiotics in the cytoplasm. May be involved in intra-Golgi protein transport (By similarity).
Protein disulfide-isomerase A3	3	0.0285692	0.587036	P30101	PDIA3	Endoplasmic reticulum
Phosphorylation(S)@375 Phosphorylation(S)@377 Protein disulfide-isomerase A6	1	0.0285692	0.134363	Q15084	PDIA6	Endoplasmic reticulum lumen	May function as a chaperone that inhibits aggregation of misfolded proteins. Plays a role in platelet aggregation and activation by agonists such as convulxin, collagen and thrombin.
ATP-binding cassette sub-family B member 6, mitochondrial	7	0.0285692	0.456926	Q9NP58	ABCB6	Cell membrane	Binds heme and porphyrins and functions in their ATP-dependent uptake into the mitochondria. Plays a crucial role in heme synthesis.
Protein 4.1	14	0.0143553	1.04721	P11171	EPB41	Cytoplasm	Protein 4.1 is a major structural element of the erythrocyte membrane skeleton. It plays a key role in regulating membrane physical properties of mechanical stability and deformability by stabilizing spectrin-actin interaction. Recruits DLG1 to membranes.
Phosphorylation(S)@242 Cullin-associated NEDD8-dissociated protein 1	1	0.0143553	0.43086	Q86VP6	CAND1	Cytoplasm	Key assembly factor of SCF (SKP1-CUL1-F-box protein) E3 ubiquitin ligase complexes that promotes the exchange of the substrate-recognition F-box subunit in SCF complexes, thereby playing a key role in the cellular repertoire of SCF complexes. Acts as a F-box protein exchange factor. The exchange activity of CAND1 is coupled with cycles of neddylation conjugation: in the deneddylated state, cullin…
Proteasome subunit alpha type-7	2	-0.0143553	0.27638	O14818	PSMA7	Cytoplasm	The proteasome is a multicatalytic proteinase complex which is characterized by its ability to cleave peptides with Arg, Phe, Tyr, Leu, and Glu adjacent to the leaving group at neutral or slightly basic pH. The proteasome has an ATP-dependent proteolytic activity. Plays an important role in the regulation of cell proliferation or cell cycle control, transcriptional regulation, immune and stress r…
Piezo-type mechanosensitive ion channel component 1	2	-0.0143553	0.571865	Q92508	PIEZO1	Endoplasmic reticulum membrane	Pore-forming subunit of a mechanosensitive non-specific cation channel (PubMed:23479567, PubMed:23695678). Generates currents characterized by a linear current-voltage relationship that are sensitive to ruthenium red and gadolinium. Plays a key role in epithelial cell adhesion by maintaining integrin activation through R-Ras recruitment to the ER, most probably in its activated state, and subsequ…
Prohibitin	1	-0.0285692	1.18575	P35232	PHB	Mitochondrion inner membrane	Prohibitin inhibits DNA synthesis. It has a role in regulating proliferation. As yet it is unclear if the protein or the mRNA exhibits this effect. May play a role in regulating mitochondrial respiration activity and in aging.
Phosphorylation(Y)@425 Serum albumin	1	-0.0285692	0.121478	P02768	ALB	Secreted	Serum albumin, the main protein of plasma, has a good binding capacity for water, Ca(2+), Na(+), K(+), fatty acids, hormones, bilirubin and drugs. Its main function is the regulation of the colloidal osmotic pressure of blood. Major zinc transporter in plasma, typically binds about 80% of all plasma zinc.
Hemoglobin subunit beta	19	-0.0285692	0.704433	P68871	HBB		Involved in oxygen transport from the lung to the various peripheral tissues.
Heat shock protein HSP 90-alpha	1	-0.0285692	0.0499274	P07900	HSP90AA1	Cytoplasm	Molecular chaperone that promotes the maturation, structural maintenance and proper regulation of specific target proteins involved for instance in cell cycle control and signal transduction. Undergoes a functional cycle that is linked to its ATPase activity. This cycle probably induces conformational changes in the client proteins, thereby causing their activation. Interacts dynamically with var…
Basigin	1	-0.0426443	0.0209071	P35613	BSG	Cell membrane	Plays an important role in targeting the monocarboxylate transporters SLC16A1, SLC16A3 and SLC16A8 to the plasma membrane. Plays pivotal roles in spermatogenesis, embryo implantation, neural network formation and tumor progression. Stimulates adjacent fibroblasts to produce matrix metalloproteinases (MMPS). Seems to be a receptor for oligomannosidic glycans. In vitro, promotes outgrowth of astroc…
Phosphorylation(T)@266 Erythrocyte band 7 integral membrane protein	1	-0.0703893	0.00992767	P27105	STOM	Cell membrane	Regulates ion channel activity and transmembrane ion transport. Regulates ASIC2 and ASIC3 channel activity.
Phosphorylation(S)@36 Phosphorylation(T)@40 Hemoglobin subunit alpha	1	-0.0703893	1.17783	P69905	HBA1		Involved in oxygen transport from the lung to the various peripheral tissues.
ubiquitinylation residue(K)@77 Catalase	1	-0.0840643	0.0414839	P04040	CAT	Peroxisome	Occurs in almost all aerobically respiring organisms and serves to protect cells from the toxic effects of hydrogen peroxide. Promotes growth of cells including T-cells, B-cells, myeloid leukemia cells, melanoma cells, mastocytoma cells and normal and transformed fibroblast cells.
Phosphorylation(Y)@155 Serotransferrin	1	-0.0840643	0.0428239	P02787	TF	Secreted	Transferrins are iron binding transport proteins which can bind two Fe(3+) ions in association with the binding of an anion, usually bicarbonate. It is responsible for the transport of iron from sites of absorption and heme degradation to those of storage and utilization. Serum transferrin may also have a further role in stimulating cell proliferation.
Hemoglobin subunit delta	8	-0.0840643	0.602581	P02042	HBD		Involved in oxygen transport from the lung to the various peripheral tissues.
Disheveled-associated activator of morphogenesis 1	2	-0.0840643	0.526075	Q9Y4D1	DAAM1	Cytoplasm	Binds to disheveled (Dvl) and Rho, and mediates Wnt-induced Dvl-Rho complex formation. May play a role as a scaffolding protein to recruit Rho-GDP and Rho-GEF, thereby enhancing Rho-GTP formation. Can direct nucleation and elongation of new actin filaments.
ADP/ATP translocase 3	1	-0.0840643	0.00550688	P12236	SLC25A6	Mitochondrion inner membrane	Catalyzes the exchange of cytoplasmic ADP with mitochondrial ATP across the mitochondrial inner membrane. May participate in the formation of the permeability transition pore complex (PTPC) responsible for the release of mitochondrial products that triggers apoptosis.
S-nitrosylation(C)@779 Protein Shroom3	1	-0.0976108	0.0351749	Q8TF72	SHROOM3	Cell junction	Controls cell shape changes in the neuroepithelium during neural tube closure. Induces apical constriction in epithelial cells by promoting the apical accumulation of F-actin and myosin II, and probably by bundling stress fibers. Induces apicobasal cell elongation by redistributing gamma-tubulin and directing the assembly of robust apicobasal microtubule arrays (By similarity).
Chitotriosidase-1	2	-0.0976108	0.407046	Q13231	CHIT1	Secreted	Degrades chitin, chitotriose and chitobiose. May participate in the defense against nematodes and other pathogens. Isoform 3 has no enzymatic activity.
Fructose-bisphosphate aldolase A	1	-0.111031	0.090658	P04075	ALDOA	Cytoplasm	Plays a key role in glycolysis and gluconeogenesis. In addition, may also function as scaffolding protein (By similarity).
Phosphorylation(T)@961 Ankyrin-1	2	-0.124328	0.127319	P16157	ANK1	Cytoplasm	Attaches integral membrane proteins to cytoskeletal elements; binds to the erythrocyte membrane protein band 4.2, to Na-K ATPase, to the lymphocyte membrane protein GP85, and to the cytoskeletal proteins fodrin, tubulin, vimentin and desmin. Erythrocyte ankyrins also link spectrin (beta chain) to the cytoplasmic domain of the erythrocytes anion exchange protein; they retain most or all of these b…
Malate dehydrogenase, mitochondrial	2	-0.124328	0.776764	P40926	MDH2	Mitochondrion matrix
Erythrocyte band 7 integral membrane protein	7	-0.124328	0.263205	P27105	STOM	Cell membrane	Regulates ion channel activity and transmembrane ion transport. Regulates ASIC2 and ASIC3 channel activity.
ubiquitinylation residue(K)@96 Hemoglobin subunit delta	1	-0.137504	0.0326861	P02042	HBD		Involved in oxygen transport from the lung to the various peripheral tissues.
Tropomodulin-1	1	-0.137504	0.136439	P28289	TMOD1	Cytoplasm	Blocks the elongation and depolymerization of the actin filaments at the pointed end. The Tmod/TM complex contributes to the formation of the short actin protofilament, which in turn defines the geometry of the membrane skeleton. May play an important role in regulating the organization of actin filaments by preferentially binding to a specific tropomyosin isoform at its N-terminus.
Equilibrative nucleoside transporter 1	1	-0.137504	0.231584	Q99808	SLC29A1	Basolateral cell membrane	Mediates both influx and efflux of nucleosides across the membrane (equilibrative transporter). It is sensitive (ES) to low concentrations of the inhibitor nitrobenzylmercaptopurine riboside (NBMPR) and is sodium-independent. It has a higher affinity for adenosine. Inhibited by dipyridamole and dilazep (anticancer chemotherapeutics drugs).
Rab GDP dissociation inhibitor beta	4	-0.15056	0.254613	P50395	GDI2	Cytoplasm	Regulates the GDP/GTP exchange reaction of most Rab proteins by inhibiting the dissociation of GDP from them, and the subsequent binding of GTP to them.
Phosphorylation(S)@960 Ankyrin-1	1	-0.15056	0.0860802	P16157	ANK1	Cytoplasm	Attaches integral membrane proteins to cytoskeletal elements; binds to the erythrocyte membrane protein band 4.2, to Na-K ATPase, to the lymphocyte membrane protein GP85, and to the cytoskeletal proteins fodrin, tubulin, vimentin and desmin. Erythrocyte ankyrins also link spectrin (beta chain) to the cytoplasmic domain of the erythrocytes anion exchange protein; they retain most or all of these b…
Syntaxin-binding protein 2	1	-0.163499	0.0681355	Q15833	STXBP2		Involved in intracellular vesicle trafficking and vesicle fusion with membranes. Contributes to the granule exocytosis machinery through interaction with soluble N-ethylmaleimide-sensitive factor attachment protein receptor (SNARE) proteins that regulate membrane fusion. Regulates cytotoxic granule exocytosis in natural killer (NK) cells.
SH3 domain-binding glutamic acid-rich-like protein 2	2	-0.176323	0.208309	Q9UJC5	SH3BGRL2	Nucleus
Purine nucleoside phosphorylase	1	-0.176323	0.186552	P00491	PNP	Cytoplasm	The purine nucleoside phosphorylases catalyze the phosphorolytic breakdown of the N-glycosidic bond in the beta-(deoxy)ribonucleoside molecules, with the formation of the corresponding free purine bases and pentose-1-phosphate.
Iporin	1	-0.176323	0.222791	Q8N2Y8	RUSC2	Cytoplasm
Carbonic anhydrase 1	14	-0.214125	0.630784	P00915	CA1	Cytoplasm	Reversible hydration of carbon dioxide. Can hydrates cyanamide to urea.
Aldehyde dehydrogenase family 16 member A1	1	-0.214125	0.214955	Q8IZ83	ALDH16A1
Keratin, type I cytoskeletal 17	2	-0.226509	0.44916	Q04695	KRT17	Cytoplasm	Type I keratin involved in the formation and maintenance of various skin appendages, specifically in determining shape and orientation of hair (By similarity). Required for the correct growth of hair follicles, in particular for the persistence of the anagen (growth) state (By similarity). Modulates the function of TNF-alpha in the specific context of hair cycling. Regulates protein synthesis and…
ubiquitinylation residue(K)@17 Hemoglobin subunit alpha	1	-0.238787	1.8041	P69905	HBA1		Involved in oxygen transport from the lung to the various peripheral tissues.
Phosphorylation(Y)@1073 Ankyrin-1	2	-0.238787	0.741602	P16157	ANK1	Cytoplasm	Attaches integral membrane proteins to cytoskeletal elements; binds to the erythrocyte membrane protein band 4.2, to Na-K ATPase, to the lymphocyte membrane protein GP85, and to the cytoskeletal proteins fodrin, tubulin, vimentin and desmin. Erythrocyte ankyrins also link spectrin (beta chain) to the cytoplasmic domain of the erythrocytes anion exchange protein; they retain most or all of these b…
S-nitrosylation(C)@1070 Ankyrin-1	1	-0.250962	0.345823	P16157	ANK1	Cytoplasm	Attaches integral membrane proteins to cytoskeletal elements; binds to the erythrocyte membrane protein band 4.2, to Na-K ATPase, to the lymphocyte membrane protein GP85, and to the cytoskeletal proteins fodrin, tubulin, vimentin and desmin. Erythrocyte ankyrins also link spectrin (beta chain) to the cytoplasmic domain of the erythrocytes anion exchange protein; they retain most or all of these b…
Endonuclease domain-containing 1 protein	5	-0.250962	0.83357	O94919	ENDOD1	Secreted	May act as a DNase and a RNase.
Phosphorylation(T)@169 Phosphorylation(S)@170 Annexin A1	1	-0.263034	0.245346	P04083	ANXA1	Nucleus	Plays important roles in the innate immune response as effector of glucocorticoid-mediated responses and regulator of the inflammatory process. Has anti-inflammatory activity (PubMed:8425544). Plays a role in glucocorticoid-mediated down-regulation of the early phase of the inflammatory response (By similarity). Promotes resolution of inflammation and wound healing (PubMed:25664854). Functions at…
ubiquitinylation residue(C-term K)@90 CD59 glycoprotein	3	-0.286881	0.333388	P13987	CD59	Cell membrane	Potent inhibitor of the complement membrane attack complex (MAC) action. Acts by binding to the C8 and/or C9 complements of the assembling MAC, thereby preventing incorporation of the multiple copies of C9 required for complete formation of the osmolytic pore. This inhibitor appears to be species-specific. Involved in signal transduction for T-cell activation complexed to a protein tyrosine kinas…
Heparin cofactor 2	1	-0.286881	0.0619308	P05546	SERPIND1		Thrombin inhibitor activated by the glycosaminoglycans, heparin or dermatan sulfate. In the presence of the latter, HC-II becomes the predominant thrombin inhibitor in place of antithrombin III (AT-III). Also inhibits chymotrypsin, but in a glycosaminoglycan-independent manner.
S-nitrosylation(C)@269 Endonuclease domain-containing 1 protein	1	-0.298658	0.499764	O94919	ENDOD1	Secreted	May act as a DNase and a RNase.
Phosphorylation(Y)@25 Hemoglobin subunit alpha	1	-0.298658	0.188492	P69905	HBA1		Involved in oxygen transport from the lung to the various peripheral tissues.
Phosphorylation(S)@296 Phosphorylation(Y)@300 WD repeat-containing protein 1	1	-0.298658	0.372737	O75083	WDR1	Cytoplasm	Induces disassembly of actin filaments in conjunction with ADF/cofilin family proteins (PubMed:15629458). Enhances cofilin-mediated actin severing (By similarity). Involved in cytokinesis. Involved in chemotactic cell migration by restricting lamellipodial membrane protrusions (PubMed:18494608). Involved in myocardium sarcomere organization. Required for cardiomyocyte growth and maintenance (By s…
Carnitine O-palmitoyltransferase 1, brain isoform	2	-0.298658	0.466482	Q8TCG5	CPT1C	Mitochondrion outer membrane	May play a role in lipid metabolic process.
Filamin-B	1	-0.31034	0.16317	O75369	FLNB	Cytoplasm	Connects cell membrane constituents to the actin cytoskeleton. May promote orthogonal branching of actin filaments and links actin filaments to membrane glycoproteins. Anchors various transmembrane proteins to the actin cytoskeleton. Interaction with FLNA may allow neuroblast migration from the ventricular zone into the cortical plate. Various interactions and localizations of isoforms affect myo…
Phosphorylation(T)@902 Spectrin beta chain, erythrocytic	2	-0.333424	0.303382	P11277	SPTB	Cytoplasm	Spectrin is the major constituent of the cytoskeletal network underlying the erythrocyte plasma membrane. It associates with band 4.1 and actin to form the cytoskeletal superstructure of the erythrocyte plasma membrane.
Phosphorylation(N-term T)@535 Plasma membrane calcium-transporting ATPase 4	1	-0.333424	0.0287706	P23634	ATP2B4	Cell membrane	Calcium/calmodulin-regulated and magnesium-dependent enzyme that catalyzes the hydrolysis of ATP coupled with the transport of calcium out of the cell (PubMed:8530416). By regulating sperm cell calcium homeostasis, may play a role in sperm motility (By similarity).
Retinal dehydrogenase 1	2	-0.344828	0.380176	P00352	ALDH1A1	Cytoplasm	Binds free retinal and cellular retinol-binding protein-bound retinal. Can convert/oxidize retinaldehyde to retinoic acid (By similarity).
Pleckstrin	4	-0.344828	0.056456	P08567	PLEK		Major protein kinase C substrate of platelets.
Plasma membrane calcium-transporting ATPase 1	1	-0.344828	0.838632	P20020	ATP2B1	Cell membrane	This magnesium-dependent enzyme catalyzes the hydrolysis of ATP coupled with the transport of calcium out of the cell.
Phosphorylation(N-term T)@107 Catalase	1	-0.344828	1.45842	P04040	CAT	Peroxisome	Occurs in almost all aerobically respiring organisms and serves to protect cells from the toxic effects of hydrogen peroxide. Promotes growth of cells including T-cells, B-cells, myeloid leukemia cells, melanoma cells, mastocytoma cells and normal and transformed fibroblast cells.
Triosephosphate isomerase	2	-0.356144	0.917933	P60174	TPI1
ubiquitinylation residue(K)@28 Fructose-bisphosphate aldolase A	1	-0.367371	0.533874	P04075	ALDOA	Cytoplasm	Plays a key role in glycolysis and gluconeogenesis. In addition, may also function as scaffolding protein (By similarity).
Syntaphilin	1	-0.367371	0.288615	O15079	SNPH	Membrane	Inhibits SNARE complex formation by absorbing free syntaxin-1.
Ras-related protein Rap-1b	2	-0.367371	0.327902	P61224	RAP1B	Cell membrane	GTP-binding protein that possesses intrinsic GTPase activity. Contributes to the polarizing activity of KRIT1 and CDH5 in the establishment and maintenance of correct endothelial cell polarity and vascular lumen. Required for the localization of phosphorylated PRKCZ, PARD3 and TIAM1 to the cell junction. Plays a role in the establishment of basal endothelial barrier function.
Integrin alpha-IIb	4	-0.367371	0.150581	P08514	ITGA2B	Membrane	Integrin alpha-IIb/beta-3 is a receptor for fibronectin, fibrinogen, plasminogen, prothrombin, thrombospondin and vitronectin. It recognizes the sequence R-G-D in a wide array of ligands. It recognizes the sequence H-H-L-G-G-G-A-K-Q-A-G-D-V in fibrinogen gamma chain. Following activation integrin alpha-IIb/beta-3 brings about platelet/platelet interaction through binding of soluble fibrinogen. Th…
Hemoglobin subunit alpha	13	-0.378512	0.553774	P69905	HBA1		Involved in oxygen transport from the lung to the various peripheral tissues.
Neurogenic locus notch homolog protein 4	1	-0.400538	0.195929	Q99466	NOTCH4	Cell membrane	Functions as a receptor for membrane-bound ligands Jagged1, Jagged2 and Delta1 to regulate cell-fate determination. Upon ligand activation through the released notch intracellular domain (NICD) it forms a transcriptional activator complex with RBPJ/RBPSUH and activates genes of the enhancer of split locus. Affects the implementation of differentiation, proliferation and apoptotic programs. May re…
Disco-interacting protein 2 homolog A	1	-0.400538	0.0820746	Q14689	DIP2A	Nucleus	May provide positional cues for axon pathfinding and patterning in the central nervous system.
Phosphorylation(T)@238 Solute carrier family 2, facilitated glucose transporter member 1	1	-0.411426	0.143332	P11166	SLC2A1	Cell membrane	Facilitative glucose transporter. This isoform may be responsible for constitutive or basal glucose uptake. Has a very broad substrate specificity; can transport a wide range of aldoses including both pentoses and hexoses.
ubiquitinylation residue(C-term K)@183 Collagen alpha-1(XXV) chain	1	-0.432959	1.27327	Q9BXS0	COL25A1	Membrane	Inhibits fibrillization of beta amyloid peptide during the elongation phase. Has also been shown to assemble amyloid fibrils into protease-resistant aggregates. Binds heparin.
[truncated: 228 more rows]

## Sheet: Table4 HU treat vs SS MP
Protein	# Peptides Quantified	Log2 HU treated/SS	Log10Pval	P-Value [Group 1 and Group 2]	Accession	Gene	Subcellular Location	Function
[truncated: 708 more rows]

## Sheet: Table5 Pt1 SS vs HUtreat RBClys
Protein	# Peptides Quantified	SS/HU Log2	Log10 Pval	Accession	Gene	Subcellular Location	Function
[truncated: 387 more rows]

[truncated: 3 more sheets: Table6 Pt2 SS vs HUtreat RBClys, Table7 Pt1 SS vs HUtreat MP, Table8 Pt2 SS vs HU treat MP]
